# Supplementary material for: Comparative proteomic investigation of multiple methicillin-resistant Staphylococcus aureus strains generated through adaptive laboratory evolution
Source: iScience. 2021 Aug 6;24(9):102950. doi: 10.1016/j.isci.2021.102950 (PMC8377494; doi:10.1016/j.isci.2021.102950)
Supplement: Table S3. Differentially expressed proteins in the DAP-treated ancestral compared to untreated ancestral strain, DAP-treated S1D14 compared to untreated S1D14, DAP-treated S2D14 compared to the untreated S2D14, and DAP-treated S3D14 compared to the untreated S3D14, related to Figure 3 [file mmc2.xlsx]

## Sheet: Table S2
Table S3. Differentially expressed proteins in the DAP-treated ancestral compared to untreated ancestral strain, DAP-treated S1D14 compared to untreated S1D14, DAP-treated S2D14 compared to the untreated S2D14, and DAP-treated S3D14 compared to the untreated S3D14.
Strain	Entry	p-value	fold change	Gene	Protein	BLASTp protein homolog information for uncharacterized proteins
						NCBI accession	Protein name	Species/percent identity
Ancestral treated vs untreated	Q2G1K4	0.0223904	3.58757	SAOUHSC_00118	Capsular polysaccharide biosynthesis protein Cap5E, putative
	Q2FXT4	0.00692848	3.5545	ruvB	Holliday junction ATP-dependent DNA helicase RuvB
	Q2FZU3	0.0191633	3.36374	SAOUHSC_00897	GP-PDE domain-containing protein
	Q2FZ70	0.0346335	3.17714	pyrE	Orotate phosphoribosyltransferase
	Q2FVS2	0.0373164	3.17172	SAOUHSC_02620	Uncharacterized protein	QFK84307.1	DUF805 domain-containing integral membrane protein	S. aureus/99.53%
	Q2FZ40	0.00445974	3.08389	SAOUHSC_01213	Uncharacterized protein	WP_031786024.1	Lipoteichoic acid-specific glycosyltransferase YfhO	S. aureus/99.88%
	Q2FVS1	0.0422871	2.76161	SAOUHSC_02621	Putative 3-methyladenine DNA glycosylase
	gene_1727	0.00349947	2.70717	-	Uncharacterized protein	HAR5517706.1	Multi-copper oxidase Mco	S. aureus/99.79%
	Q2G0T8	0.0326318	2.50926	SAOUHSC_00439	HTH gntR-type domain-containing protein
	Q2FVG0	0.0471142	2.4822	SAOUHSC_02754	ABC transporter, ATP-binding protein, putative
	Q2FZI7	0.0330685	2.44063	purN	Phosphoribosylglycinamide formyltransferase
	Q2G2T7	0.0190968	2.41356	SAOUHSC_00713	Glyco_trans_2-like domain-containing protein
	Q2G0B0	0.0204779	2.37877	SAOUHSC_00695	CobW C-terminal domain-containing protein
	Q2G2M0	0.0313258	2.28855	SAOUHSC_01362	Tautomerase
	Q2G035	0.00263388	2.25622	SAOUHSC_00792	Epimerase family protein SAOUHSC_00792
	Q2FV10	0.00774867	2.21437	gbsA	Betaine aldehyde dehydrogenase
	Q2FZ44	0.0176743	2.19403	rimM	Ribosome maturation factor RimM
	Q2G184	0.0341696	2.14555	essC	Type VII secretion system protein EssC
	Q2FVN8	0.0124818	2.12192	SAOUHSC_02664	Transcriptional regulator, putative
	Q2FUS9	0.0470063	2.09645	SAOUHSC_03022	UPF0312 protein SAOUHSC_03022
	Q2FVN7	0.0036644	2.08773	SAOUHSC_02665	Putative_PNPOx domain-containing protein
	Q2FWP0	0.0118123	2.05232	SAOUHSC_02241	Uncharacterized leukocidin-like protein 1
	Q2FZJ1	0.00784574	2.03629	purQ	Phosphoribosylformylglycinamidine synthase subunit PurQ
	Q2FZ11	0.0415434	1.97363	pgsA	CDP-diacylglycerol--glycerol-3-phosphate 3-phosphatidyltransferase
	Q2FZI9	0.00420658	1.9683	purF	Amidophosphoribosyltransferase
	Q2G0P6	0.0155198	1.9067	mcsB	Protein-arginine kinase
	Q2FXK4	0.0412494	1.90332	SAOUHSC_01830	GP-PDE domain-containing protein
	Q2FY10	0.0133416	1.87405	SAOUHSC_01664	Putative pyruvate, phosphate dikinase regulatory protein
	Q2FWI3	0.0297137	1.86434	SAOUHSC_02308	Uncharacterized protein	WP_001294630.1	PH domain-containing protein	S. aureus/99.81%
	Q2FY48	0.0412589	1.85309	ispA	Geranyltranstransferase, putative
	Q2FZJ4	0.000226522	1.85066	purK	N5-carboxyaminoimidazole ribonucleotide synthase
	Q2G0B8	0.0482282	1.84613	SAOUHSC_00687	N-acetyltransferase domain-containing protein
	Q2G2J2	0.00848587	1.83484	ssaA2	Staphylococcal secretory antigen ssaA2
	Q2FZJ0	0.00475973	1.8127	purL	Phosphoribosylformylglycinamidine synthase subunit PurL
	Q2FW97	0.0410262	1.80829	SAOUHSC_02402	EIIA (EIII) (Mannitol-specific phosphotransferase enzyme IIA component)
	Q2FV44	0.0406046	1.79128	SAOUHSC_02895	NmrA domain-containing protein
	Q2G2G1	0.0317971	1.74702	SAOUHSC_00716	Uncharacterized protein	WP_190362432.1	DoxX family membrane protein	S. aureus/99.36%
	Q2G1C9	0.0125421	1.74669	SAOUHSC_00196	6-phosphogluconate dehydrogenase, decarboxylating
	Q2FXG2	0.00228145	1.74626	ribH	6,7-dimethyl-8-ribityllumazine synthase
	Q2FV11	0.002609	1.74626	betA	Oxygen-dependent choline dehydrogenase
	Q2G093	0.0184015	1.73412	ltaS	Lipoteichoic acid synthase
	Q2G1X6	4.93418e-05	1.73287	queC	7-cyano-7-deazaguanine synthase
	Q2G069	0.0347591	1.71762	murB	UDP-N-acetylenolpyruvoylglucosamine reductase
	Q2FZ75	0.00907118	1.70107	pyrB	Aspartate carbamoyltransferase
	Q2G1S3	0.00279684	1.6928	purA	Adenylosuccinate synthetase
	Q2FV08	0.0230377	1.67345	SAOUHSC_02935	HTH-type transcriptional regulator
	Q2G0X1	0.0338908	1.66849	SAOUHSC_00402	Uncharacterized lipoprotein SAOUHSC_00402	WP_000875823.1	Tandem-type lipoprotein	S. aureus/100%
	Q2FWL1	0.0309657	1.65486	SAOUHSC_02278	[Ribosomal protein S18]-alanine N-acetyltransferase
	Q2FY78	0.0102949	1.61822	SAOUHSC_01587	Pseudouridine synthase
	Q2G193	0.0314881	1.6165	SAOUHSC_00253	Uncharacterized protein	WP_055383651.1	Hypothetical protein	S. aureus/99.8%
	Q2G1F0	0.00578651	1.61619	SAOUHSC_00175	Multiple sugar-binding transport ATP-binding protein, putative
	Q2FXN7	0.00610061	1.61194	SAOUHSC_01799	Sensor protein kinase WalK
	Q2FZL7	0.0302188	1.60887	menD	2-succinyl-5-enolpyruvyl-6-hydroxy-3-cyclohexene-1-carboxylate synthase
	Q2G1E1	0.043754	1.60591	hptR	Transcriptional regulatory protein HptR
	Q2FZJ5	0.00317515	1.58532	purE	N5-carboxyaminoimidazole ribonucleotide mutase
	Q2FZJ2	0.0270175	1.57487	purS	Phosphoribosylformylglycinamidine synthase subunit PurS
	Q2G2X5	0.0275566	1.56958	tagG	Transport permease protein
	Q2FV40	0.0369976	1.52734	SAOUHSC_02899	Amidohydro-rel domain-containing protein
	Q2G188	0.021975	1.52447	esaA	Type VII secretion system accessory factor EsaA
	Q2FYL5	0.0394821	1.51145	murG	UDP-N-acetylglucosamine--N-acetylmuramyl-(pentapeptide) pyrophosphoryl-undecaprenol N-acetylglucosamine transferase
	Q2FW01	0.0158877	1.50529	SAOUHSC_02519	N-acetyltransferase domain-containing protein
	Q2G0D1	0.0399627	0.656054	sarX	HTH-type transcriptional regulator SarX
	Q2FVQ3	0.000629378	0.647966	SAOUHSC_02649	Uncharacterized protein	OFO54530.1	CDP-glycerol glycerophosphotransferase	S. aureus/99.82%
	Q2FUQ9	0.00857521	0.601177	SAOUHSC_03045	Cold shock protein CspA
	Q2FVA8	0.00082399	0.595419	SAOUHSC_02825	Uncharacterized protein	WP_044291126.1	Ring-cleaving dioxygenase	S. aureus/100%
	Q2G2P8	0.00206385	0.594237	nnrD	ADP-dependent (S)-NAD(P)H-hydrate dehydratase
	Q2G2H1	0.000418176	0.587153	SAOUHSC_02014	Uncharacterized protein	CAC5928070.1	Putative cytosolic protein	S. aureus/100%
	Q2G122	0.0273081	0.518399	metE	5-methyltetrahydropteroyltriglutamate--homocysteine methyltransferase
	Q2FV89	0.0181487	0.518197	SAOUHSC_02845	Thioredoxin domain-containing protein
	Q2FVX6	0.0151297	0.438684	SAOUHSC_02546	Molybdenum transport ATP-binding protein ModC, putative
	Q2FV88	0.0465106	0.432361	SAOUHSC_02846	Uncharacterized protein	WP_063650434.1	Acyl-CoA thioesterase	S. aureus/99.26%
	Q2G0D4	0.0191519	0.413088	SAOUHSC_00671	Probable autolysin SsaALP
	Q2FV19	0.0146565	0.372517	SAOUHSC_02921	Alpha-acetolactate decarboxylase
	Q2FV02	0.00407645	0.315163	nrdD	Anaerobic ribonucleoside-triphosphate reductase, putative
	Q2FYL4	0.0199855	0.2401	SAOUHSC_01425	N-acetyltransferase domain-containing protein
	Q2G0S9	0.0357764	0.233863	SAOUHSC_00465	Uncharacterized protein	WP_049314076.1	Veg family protein	S. aureus/99.85%
S1D14 treated vs untreated	Q2FUV7	0.00144255	7.97764	SAOUHSC_02994	Uncharacterized protein	WP_123118351.1	Hypothetical protein	S. aureus/99.16%
	Q2G1J5	0.0250968	5.71996	SAOUHSC_00127	Cap5N protein/UDP-glucose 4-epimerase, putative
	Q2FV59	0.0143949	5.64706	crtM	4,4'-diapophytoene synthase
	Q2FVH5	4.13176e-06	4.77352	SAOUHSC_02737	Epimerase/dehydratase, putative
	Q2FYJ3	0.0203985	4.58449	tdcB	L-threonine dehydratase catabolic TdcB
	Q2G0T3	0.00475418	4.37269	recR	Recombination protein RecR
	Q2G1K3	0.0494577	3.86357	SAOUHSC_00119	Capsular polysaccharide synthesis enzyme Cap8F
	Q2FXL4	0.0363801	3.86093	SAOUHSC_01821	N6_Mtase domain-containing protein
	Q2FXV7	0.00258379	3.77773	SAOUHSC_01724	TPR_REGION domain-containing protein
	Q2FXI3	0.00564209	3.57403	SAOUHSC_01864	Lactamase_B domain-containing protein
	Q2FZI9	0.0242408	3.38392	purF	Amidophosphoribosyltransferase
	Q2FXR9	0.000867478	3.27874	SAOUHSC_01766	Folylpolyglutamate synthase/dihydrofolate synthase, putative
	Q2FX96	0.00911974	3.25818	SAOUHSC_01981	Histidine kinase
	Q2G1U2	0.0121054	3.24049	SAOUHSC_01174	3-dmu-9_3-mt domain-containing protein
	Q2FZ44	0.00187861	3.19937	rimM	Ribosome maturation factor RimM
	Q2FVA6	0.0151419	3.04246	SAOUHSC_02827	N-acetyltransferase domain-containing protein
	Q2FYZ3	0.00423625	2.9939	SAOUHSC_01279	Hydrolase, alpha/beta fold family domain protein
	Q2G2K5	0.0127641	2.97927	ureC	Urease subunit alpha
	Q2FVL4	0.0062157	2.95766	SAOUHSC_02697	Amino acid ABC transporter, ATP-binding protein, putative
	Q2FUS9	0.0254817	2.80629	SAOUHSC_03022	UPF0312 protein SAOUHSC_03022
	Q2FVS3	0.0152285	2.8001	SAOUHSC_02619	ABC transporter domain-containing protein
	Q2FZG0	0.00649421	2.78047	SAOUHSC_01070	Uncharacterized protein	WP_059287712.1	YlbF family regulator	S. aureus/100%
	Q2G084	0.0371822	2.72916	SAOUHSC_00736	Putative lipid kinase SAOUHSC_00736
	Q2FY67	0.00367588	2.72652	rnz	Ribonuclease Z
	Q2FV57	0.00606408	2.70337	crtP	4,4'-diaponeurosporene oxygenase
	Q2FY14	0.00015725	2.68893	SAOUHSC_01660	GTP cyclohydrolase 1 type 2 homolog
	Q2FZX9	0.0011967	2.67926	SAOUHSC_00855	Probable nitronate monooxygenase
	Q2FZI8	0.000918803	2.67718	purM	Phosphoribosylformylglycinamidine cyclo-ligase
	Q2FZI7	0.0251704	2.61145	purN	Phosphoribosylglycinamide formyltransferase
	Q2FXU8	0.0479197	2.59184	SAOUHSC_01734	AAA domain-containing protein
	Q2FW52	0.00847674	2.37787	SAOUHSC_02465	Uncharacterized hydrolase SAOUHSC_02465	WP_070011667.1	HAD-IIB family hydrolase	S. aureus/99.63%
	gene_1727	0.0065043	2.36869	-	Uncharacterized protein	HAR5517706.1	Multi-copper oxidase Mco	S. aureus/99.79%
	Q2FV11	0.00623351	2.3254	betA	Oxygen-dependent choline dehydrogenase
	Q2FV10	0.000370049	2.32097	gbsA	Betaine aldehyde dehydrogenase
	Q2FY52	0.020604	2.31748	bfmBAA	2-oxoisovalerate dehydrogenase, E1 component, alpha subunit, putative
	Q2FZQ5	0.0120497	2.30484	SAOUHSC_00945	Magnesium transporter MgtE
	Q2FW59	0.0200005	2.24924	SAOUHSC_02458	DUF3885 domain-containing protein
	Q2G264	0.0188622	2.20978	SAOUHSC_01180	Uncharacterized protein	WP_053863210.1	Hypothetical protein	S. aureus/99.68%
	Q2FVX0	0.0446845	2.18292	SAOUHSC_02553	IU_nuc_hydro domain-containing protein
	Q2G233	0.0033529	2.18027	SAOUHSC_02135	Prephenate dehydratase
	Q2FZZ8	0.0368459	2.1728	gcvH	Glycine cleavage system H protein
	Q2FYY8	0.0247614	2.16451	SAOUHSC_01284	Uncharacterized protein	NGQ45710.1	Aminotransferase class I/II-fold pyridoxal phosphate-dependent enzyme	S. aureus/100%
	Q2FYU2	0.0118579	2.14515	SAOUHSC_01332	Uncharacterized protein	WP_207216054.1	CAP domain-containing protein/SCP family extracellular protein	S. aureus/99.65%
	Q2FXM0	0.0222682	2.1354	SAOUHSC_01815	UPF0173 metal-dependent hydrolase SAOUHSC_01815
	Q2FYN7	0.0374756	2.08938	dapH	2,3,4,5-tetrahydropyridine-2,6-dicarboxylate N-acetyltransferase
	Q2G0W1	0.00347478	2.08466	SAOUHSC_00413	UPF0753 protein SAOUHSC_00413
	P69848	0.0284467	2.0706	moaA	GTP 3',8-cyclase
	Q2FXW3	0.0426495	2.06505	SAOUHSC_01718	Uncharacterized protein	WP_098686243.1	O-methyltransferase	S. aureus/99.53%
	Q2FXX9	0.0421709	2.00956	SAOUHSC_01701	Uncharacterized protein	NGD29306.1	YqeG family HAD IIIA-type phosphatase	S. aureus/99.43%
	Q2G252	0.0449946	1.99931	rlmH	Ribosomal RNA large subunit methyltransferase H
	Q2G136	0.0171791	1.98202	SAOUHSC_00319	Bac_luciferase domain-containing protein
	Q2FVG8	0.0405919	1.97142	SAOUHSC_02744	Amino acid ABC transporter, ATP-binding protein, putative
	Q2G1F0	0.0234731	1.95271	msmX	Multiple sugar-binding transport ATP-binding protein, putative
	Q2FY44	0.0381615	1.94319	SAOUHSC_01622	Alkaline shock protein 23
	Q2FVC2	0.0306322	1.936	SAOUHSC_02791	Pyrophosphohydrolase, putative
	Q2FVQ1	0.0384838	1.9297	SAOUHSC_02651	N-acetyltransferase domain-containing protein
	Q2FYJ6	0.00298941	1.92509	ebh	Extracellular matrix-binding protein ebh
	Q2FWG2	0.0118849	1.92157	thiM	Hydroxyethylthiazole kinase
	Q2G098	0.0175878	1.9091	SAOUHSC_00723	Chorismate_bind domain-containing protein
	Q2G0L7	0.00336431	1.89617	azo1	FMN-dependent NADPH-azoreductase
	Q2G0S7	0.00607767	1.88382	purR	Pur operon repressor
	Q2FY33	0.0244554	1.85386	gcvT	Aminomethyltransferase
	Q2FY10	0.0157422	1.85081	SAOUHSC_01664	Putative pyruvate, phosphate dikinase regulatory protein
	Q2G2T9	0.0223105	1.85045	SAOUHSC_00711	Uncharacterized protein	WP_154290672.1	HlyC/CorC family transporter	S. aureus/99.78%
	Q2G2A1	0.00764586	1.82272	SAOUHSC_01692	CMP/dCMP-type deaminase domain-containing protein
	Q2FXL3	0.031681	1.79105	tpx	Thiol peroxidase
	Q2G0J7	0.0489544	1.78701	ung	Uracil-DNA glycosylase
	Q2FVR9	0.0122428	1.77575	fni	Isopentenyl-diphosphate delta-isomerase
	Q2G0R9	0.0156653	1.75938	pth	Peptidyl-tRNA hydrolase
	Q9F1K0	0.0194841	1.75289	dnaE	DNA polymerase III subunit alpha
	Q2FW06	0.0440247	1.7397	rplC	50S ribosomal protein L3
	Q2FZ87	0.00478617	1.72835	SAOUHSC_01153	Pyridoxal phosphate homeostasis protein
	Q2FWH3	0.0147269	1.72092	ddl	D-alanine--D-alanine ligase
	Q2FZL7	0.00337761	1.7078	menD	2-succinyl-5-enolpyruvyl-6-hydroxy-3-cyclohexene-1-carboxylate synthase
	Q2G093	0.0452596	1.70603	ltaS	Lipoteichoic acid synthase
	Q2FVN7	0.0419171	1.69887	SAOUHSC_02665	Putative_PNPOx domain-containing protein
	Q2G0V7	0.0423164	1.68338	SAOUHSC_00417	Hydrolase_4 domain-containing protein
	Q2FW97	0.0109187	1.66022	SAOUHSC_02402	EIIA (EIII) (Mannitol-specific phosphotransferase enzyme IIA component)
	O50581	0.0472415	1.64099	recG	ATP-dependent DNA helicase RecG
	Q2FWB7	0.00201133	1.63855	SAOUHSC_02381	Ferritin domain-containing protein
	Q2G077	0.00816719	1.6357	nrdF	Ribonucleoside-diphosphate reductase
	Q2FZ53	0.00449188	1.61994	fabG	3-oxoacyl-[acyl-carrier-protein] reductase
	Q2FZW2	0.0183199	1.61841	SAOUHSC_00873	NifU domain-containing protein
	Q2G2A8	0.0303551	1.60416	potD	Spermidine/putrescine ABC transporter, spermidine/putrescine-binding protein, putative
	Q2G0J0	0.00671847	1.60106	SAOUHSC_00574	Phosphate acetyltransferase
	Q2FYQ2	0.00231501	1.60094	SAOUHSC_01383	Uncharacterized protein	WP_103250381.1	Oligoendopeptidase F	S. aureus/99.83%
	Q2G2M8	0.0215185	1.59303	SAOUHSC_02004	UPF0374 protein SAOUHSC_02004
	Q2FXN6	0.00183991	1.58919	phoP	Two-component response regulator, putative
	Q2G1Z3	4.17516e-05	1.58415	fhuC	Iron compound ABC transporter, ATP-binding protein
	O34090	0.0222032	1.54918	hemC	Porphobilinogen deaminase
	Q2FZJ0	0.0419586	1.54337	purL	Phosphoribosylformylglycinamidine synthase subunit PurL
	Q2FXP2	0.00891762	1.54183	SAOUHSC_01794	Glyceraldehyde-3-phosphate dehydrogenase
	Q2FXU7	0.0304502	1.53891	SAOUHSC_01735	ThiF domain-containing protein
	Q2FYV2	0.0349879	1.53333	thrB	Homoserine kinase
	Q2FY74	0.00717438	1.5329	xerD	Tyrosine recombinase XerD
	Q2FYG2	0.0197261	1.51645	SAOUHSC_01490	DNA-binding protein HU, putative
	Q2FZ65	0.00402721	1.51622	SAOUHSC_01186	PPM-type phosphatase domain-containing protein
	Q2G1B9	0.0082859	1.50991	tarJ	Ribulose-5-phosphate reductase 1
	Q2G0L3	0.0493826	1.50478	SAOUHSC_00547	Glycos_transf_1 domain-containing protein
	Q2G2J2	0.0027701	1.50128	ssaA2	Staphylococcal secretory antigen ssaA2
	Q2FX15	0.0183569	0.666195	SAOUHSC_02091	HotDog ACOT-type domain-containing protein
	Q2G2W5	0.0269856	0.662266	SAOUHSC_02630	Biotin_lipoyl_2 domain-containing protein
	Q2FZ22	0.0319991	0.657815	pyrH	Uridylate kinase
	Q2G0Z4	0.00764466	0.657331	SAOUHSC_00367	Uncharacterized protein	MBG1696187.1	L-cystine transporter	S. aureus/99.78%
	Q2G2W4	0.0488799	0.650572	SAOUHSC_02631	HTH tetR-type domain-containing protein
	Q2FYZ7	0.0403172	0.646924	SAOUHSC_01274	Glycerol uptake operon antiterminator regulatory protein
	Q2G0T0	0.00288505	0.643877	rsmA	Ribosomal RNA small subunit methyltransferase A
	Q2FW99	2.8465e-05	0.643141	mtlA	EIICB-Mtl (PTS system mannitol-specific EIICB component)
	Q2G2A7	0.024245	0.636512	potA	Spermidine/putrescine import ATP-binding protein PotA
	Q2G227	0.0211143	0.633143	deoB	Phosphopentomutase
	Q2G1Z0	0.00738337	0.630689	SAOUHSC_00655	DhaK domain-containing protein
	Q2G2M3	0.0201052	0.619065	SAOUHSC_00513	Putative TrmH family tRNA/rRNA methyltransferase
	Q2FVT0	0.0192487	0.61636	rpiA	Ribose-5-phosphate isomerase A
	Q2FZH7	0.00133924	0.609726	SAOUHSC_01027	Uncharacterized protein	QFM09528.1	DUF697 domain-containing protein	S. aureus/99.44%
	Q2G037	0.0167174	0.605334	whiA	Probable cell division protein WhiA
	Q2FZF1	0.00160231	0.605157	rpmF	50S ribosomal protein L32
	Q2G2P8	0.00524171	0.595393	nnrD	ADP-dependent (S)-NAD(P)H-hydrate dehydratase
	P0A0G2	0.00273316	0.592897	rpmD	50S ribosomal protein L30
	Q2FWK9	0.00607844	0.590666	SAOUHSC_02280	t(6)A37 threonylcarbamoyladenosine biosynthesis protein TsaE
	gene_2723	0.0165087	0.590297	-	Uncharacterized protein	CAA3807294.1	Transfer complex protein TraB	S. aureus/96.77%
	Q9ZAH6	0.0275376	0.587868	acpS	Holo-[acyl-carrier-protein] synthase
	Q2FZH2	0.0337732	0.576924	SAOUHSC_01032	Cytochrome d ubiquinol oxidase, subunit II, putative
	Q2FW17	0.00195338	0.572419	rplX	50S ribosomal protein L24
	P0A0H0	0.0113251	0.564513	rpsL	30S ribosomal protein S12
	Q2FXR7	0.00867904	0.560846	SAOUHSC_01768	Uncharacterized protein	AIU84591.1	DNA-3-methyladenine glycosylase	S. aureus/100%
	Q2FZG6	0.00806614	0.554233	def	Peptide deformylase
	Q2FYE8	0.0197497	0.552266	SAOUHSC_01504	Ferredoxin, putative
	Q2G275	0.0417752	0.551095	recF	DNA replication and repair protein RecF
	Q2FV94	0.041705	0.548609	SAOUHSC_02840	L-serine dehydratase
	Q2FV48	0.0163396	0.541704	SAOUHSC_02891	HTH tetR-type domain-containing protein
	Q2FWX6	0.0293202	0.541387	SAOUHSC_02145	Uncharacterized protein	WP_016186817.1	Hypothetical protein	S. aureus/98.25%
	Q2FVY4	0.0305513	0.539047	mobA	Probable molybdenum cofactor guanylyltransferase
	Q2G2H1	0.0340458	0.535865	SAOUHSC_02014	Uncharacterized protein	CAC5928070.1	Putative cytosolic protein	S. aureus/100%
	Q2G1Z9	0.00163803	0.530582	nadK	NAD kinase
	Q2G0E7	0.0305053	0.528179	SAOUHSC_00659	Uncharacterized protein	WP_059283849.1	Hypothetical protein	S. aureus/99.39%
	gene_2192	0.0077116	0.525771	-	Uncharacterized protein	WP_174841096.1	MBL fold metallo-hydrolase	S. aureus/99.61%
	Q2FXY2	0.0182404	0.519806	SAOUHSC_01698	CRM domain-containing protein
	Q2G2G7	0.0419281	0.517504	SAOUHSC_01054	UPF0637 protein SAOUHSC_01054
	Q2FW16	0.0248241	0.515744	rplN	50S ribosomal protein L14
	Q2G174	0.0448273	0.514507	SAOUHSC_00279	DUF4467 domain-containing protein
	Q2FYK3	0.0275763	0.513959	cvfC	Conserved virulence factor C
	gene_2413	0.000132653	0.502995	-	Uncharacterized protein	WP_095344684.1	30S ribosomal protein S10	S. aureus/99.02%
	Q2FYR9	0.0100654	0.491968	SAOUHSC_01366	Anthranilate synthase component I
	Q2G254	0.0456585	0.48815	SAOUHSC_01476	MazG domain-containing protein
	Q2G0N9	0.0113759	0.48523	rplJ	50S ribosomal protein L10
	Q2FV42	0.00118135	0.479963	SAOUHSC_02897	HTH-type transcriptional regulator SAOUHSC_02897
	O08387	0.00816234	0.467299	secY	Protein translocase subunit SecY
	Q2G2L6	0.0129723	0.454274	SAOUHSC_02812	Uncharacterized protein	WP_031899089.1	DUF2188 domain-containing protein	S. aureus/99.28%
	Q2FVA8	0.0155328	0.452723	SAOUHSC_02825	Uncharacterized protein	WP_044291126.1	Ring-cleaving dioxygenase	S. aureus/100%
	Q2FVX8	0.00252437	0.432945	moaB	Molybdenum cofactor biosynthesis protein B
	Q2FV75	0.0308992	0.429958	adaB	Methylated-DNA--protein-cysteine methyltransferase
	Q2FYM8	0.0225774	0.429425	SAOUHSC_01407	Uncharacterized protein	WP_078169220.1	5-bromo-4-chloroindolyl phosphate hydrolysis family protein	S. aureus/99.52%
	Q2FX20	0.00056952	0.42802	SAOUHSC_02086	PV83 orf 4-like protein-related protein
	Q2FWF5	0.003668	0.414131	fabZ	3-hydroxyacyl-[acyl-carrier-protein] dehydratase FabZ
	Q2FXY6	0.0237326	0.403702	rpsT	30S ribosomal protein S20
	Q2FZ47	0.0217798	0.397082	SAOUHSC_01206	UPF0122 protein SAOUHSC_01206
	Q2FWX4	0.0206505	0.378692	SAOUHSC_02147	DUF4097 domain-containing protein
	Q2FY29	0.00901313	0.363394	SAOUHSC_01644	Lactamase_B domain-containing protein
	Q2FXT2	0.0375362	0.349539	SAOUHSC_01752	UPF0735 ACT domain-containing protein SAOUHSC_01752
	Q2FUQ9	0.00344441	0.316814	SAOUHSC_03045	Cold shock protein CspA
	Q2FV02	0.000371682	0.29973	nrdD	Anaerobic ribonucleoside-triphosphate reductase, putative
	Q2FVL3	0.0242259	0.270769	SAOUHSC_02698	Amino acid ABC transproter, permease protein, putative
	Q2G0Q5	0.0487944	0.25472	SAOUHSC_00491	2-amino-4-hydroxy-6-hydroxymethyldihydropteridine pyrophosphokinase
S2D14 treated vs untreated	Q2FV57	0.000332067	10.2751	crtP	4,4'-diaponeurosporene oxygenase
	Q2FVA9	0.0141524	7.18026	SAOUHSC_02824	Abhydrolase_2 domain-containing protein
	Q2FWW7	0.00635197	5.65565	SAOUHSC_02154	ABC transporter, ATP-binding protein, putative
	gene_1895	0.0140851	4.94322	-	Uncharacterized protein	NGR64323.1	Hypothetical protein	S. aureus/99.71%
	Q2FZL6	0.00184264	4.51236	menH	Putative 2-succinyl-6-hydroxy-2,4-cyclohexadiene-1-carboxylate synthase
	Q2FVT4	0.00499347	3.0781	SAOUHSC_02608	HTH lysR-type domain-containing protein
	Q2FXT4	0.00302305	3.01254	ruvB	Holliday junction ATP-dependent DNA helicase RuvB
	Q2FYJ6	0.00288134	2.99411	ebh	Extracellular matrix-binding protein ebh
	Q2FWC7	0.00256279	2.90631	coaW	Type II pantothenate kinase
	Q2FVL4	0.00627885	2.88611	SAOUHSC_02697	Amino acid ABC transporter, ATP-binding protein, putative
	Q2FZ44	0.00926783	2.76324	rimM	Ribosome maturation factor RimM
	Q2G0D8	0.000413578	2.74684	SAOUHSC_00667	ABC transporter ATP-binding protein, putative
	Q2FVP9	0.0197522	2.65301	SAOUHSC_02653	GCN5-related N-acetyltransferase
	Q2FXI1	0.00460831	2.57128	SAOUHSC_01866	APH domain-containing protein
	Q2G2T9	0.00154521	2.49831	SAOUHSC_00711	Uncharacterized protein	WP_154290672.1	HlyC/CorC family transporter	S. aureus/99.78%
	gene_1917	0.0286404	2.48125	-	Uncharacterized protein	WP_064139837.1	MecA-type methicillin resistance repressor MecI	S. aureus/100%
	Q2G2N5	0.0136922	2.46462	SAOUHSC_01354	Sodium:alanine symporter family protein, putative
	Q2FUS9	0.0138036	2.40738	SAOUHSC_03022	UPF0312 protein SAOUHSC_03022
	Q2FYS7	1.28215e-05	2.36481	SAOUHSC_01349	Uncharacterized protein SAOUHSC_01349	WP_106710417.1	HesB/YadR/YfhF family protein	S. aureus/98.98%
	Q2FVH5	0.0129522	2.26229	SAOUHSC_02737	Epimerase/dehydratase, putative
	Q2FXM0	0.00776213	2.21055	SAOUHSC_01815	UPF0173 metal-dependent hydrolase SAOUHSC_01815
	Q2G0W1	0.031872	2.18695	SAOUHSC_00413	UPF0753 protein SAOUHSC_00413
	Q2G1B8	0.000479942	2.17046	tarL	Teichoic acid ribitol-phosphate polymerase TarL
	Q2G2Q1	0.0131418	2.06078	rpsO	30S ribosomal protein S15
	Q2FV44	0.00840274	2.05178	SAOUHSC_02895	NmrA domain-containing protein
	Q2FVS3	0.000969159	2.01464	SAOUHSC_02619	ABC transporter domain-containing protein
	Q2G0L3	0.00189443	2.01385	SAOUHSC_00547	Glycos_transf_1 domain-containing protein
	gene_1926	0.00443143	1.99101	-	Uncharacterized protein	HAR3761829.1	Plasmid recombination protein	S. aureus/98.76%
	Q2FV08	0.0206408	1.96123	SAOUHSC_02935	HTH-type transcriptional regulator
	Q2FUY4	0.00714431	1.95699	SAOUHSC_02961	HTH marR-type domain-containing protein
	Q9F1K0	0.0215849	1.93894	dnaE	DNA polymerase III subunit alpha
	Q2FW97	0.0266192	1.93418	SAOUHSC_02402	EIIA (EIII) (Mannitol-specific phosphotransferase enzyme IIA component)
	Q2FV10	0.00484756	1.90647	gbsA	Betaine aldehyde dehydrogenase
	Q2FZD0	0.0305169	1.88362	uvrC	UvrABC system protein C
	Q2FXT9	0.04828	1.86699	SAOUHSC_01744	Single-stranded-DNA-specific exonuclease RecJ
	Q2FY52	0.0187739	1.85132	SAOUHSC_01613	2-oxoisovalerate dehydrogenase, E1 component, alpha subunit, putative
	O50581	0.024366	1.85115	recG	ATP-dependent DNA helicase RecG
	Q2FWI8	0.0285941	1.80432	mazF	Endoribonuclease MazF
	Q2G0F9	0.0134305	1.76643	SAOUHSC_00610	Uncharacterized protein	WP_001819741.1	DUF1934 family protein	S. aureus/100%
	Q2FVY1	0.0478314	1.76357	mobB	Molybdopterin-guanine dinucleotide biosynthesis protein MobB
	Q2G253	0.0211527	1.75457	SAOUHSC_00025	GRAM_POS_ANCHORING domain-containing protein
	gene_2685	0.0263987	1.74465	-	Uncharacterized protein	WP_168364441.1	Recombinase RecT	S. aureus/99.67%
	Q2FY71	0.0307276	1.74406	SAOUHSC_01594	Aldo_ket_red domain-containing protein
	Q2G0U4	0.00345914	1.73382	SAOUHSC_00433	Uncharacterized protein	WP_117224409.1	YibE/F family protein	S. aureus/99.73%
	Q2FUW8	0.00499211	1.71811	gtfB	UDP-N-acetylglucosamine--peptide N-acetylglucosaminyltransferase stabilizing protein GtfB
	Q2FZI3	0.00345914	1.68811	SAOUHSC_01021	Uncharacterized protein	WP_050969917.1	ABC transporter ATP-binding protein	S. aureus/99.79%
	Q2G0Z8	0.0169248	1.6809	SAOUHSC_00363	Uncharacterized protein	WP_001795623.1	Hypothetical protein	S. aureus/100%
	Q2FVE0	0.0375443	1.67196	SAOUHSC_02774	CMD domain-containing protein
	Q2FZ17	0.0145663	1.6647	SAOUHSC_01254	HTH gntR-type domain-containing protein
	Q2FWX2	0.00332486	1.65583	SAOUHSC_02149	Uncharacterized protein	SHB91431.1	Membrane protein	S. aureus/100%
	Q2FUY3	0.014288	1.6417	SAOUHSC_02962	Tributyrin esterase, putative
	Q2FW06	0.0155299	1.63227	rplC	50S ribosomal protein L3
	Q2FWH7	0.0308083	1.63034	kdpD	Sensor histidine kinase KdpD
	Q2FXN6	0.0141305	1.6182	phoP	Two-component response regulator, putative
	Q2FWE2	0.036528	1.61577	SAOUHSC_02357	Threonylcarbamoyl-AMP synthase
	Q2G0K8	0.0212583	1.61379	nagB	Glucosamine-6-phosphate deaminase
	Q2FY33	0.0297217	1.61335	gcvT	Aminomethyltransferase
	Q2FZI7	0.00574586	1.61112	purN	Phosphoribosylglycinamide formyltransferase
	Q2G2L0	0.00843617	1.60885	SAOUHSC_00638	HTH dtxR-type domain-containing protein
	Q2FV11	0.0431881	1.60192	betA	Oxygen-dependent choline dehydrogenase
	Q2FXM3	0.0146206	1.58489	SAOUHSC_01812	Uncharacterized protein	AGP28690.1	Bifunctional oligoribonuclease and PAP phosphatase nrnA	S. aureus/100%
	Q2FZV6	0.00991963	1.58232	SAOUHSC_00879	Probable cytosol aminopeptidase
	Q2FY48	0.0496592	1.58207	SAOUHSC_01618	Geranyltranstransferase, putative
	Q2G035	0.00323135	1.57354	SAOUHSC_00792	Epimerase family protein SAOUHSC_00792
	Q2FZJ4	0.0350771	1.56132	purK	N5-carboxyaminoimidazole ribonucleotide synthase
	Q2FWH3	0.00320647	1.55594	ddl	D-alanine--D-alanine ligase
	Q2FZX7	0.0232066	1.50378	SAOUHSC_00858	Uncharacterized protein	WP_072519399.1	DUF72 domain-containing protein	S. aureus/99.65%
	Q2FZG3	0.0383793	0.666636	SAOUHSC_01067	Uncharacterized protein	WP_111082997.1	DUF420 domain-containing protein	S. aureus/99.35%
	Q2FXT7	0.0168404	0.663432	SAOUHSC_01747	Preprotein translocase, YajC subunit
	Q2G2G9	0.0347833	0.658883	recX	Regulatory protein RecX
	Q2FWC6	0.0366666	0.65407	SAOUHSC_02372	Uncharacterized protein	WP_061657951.1	DUF2750 domain-containing protein	S. aureus/99.55%
	Q2FZX0	0.0162657	0.650383	nagD	Acid sugar phosphatase
	Q2FZ51	0.0184759	0.650328	acpP	Acyl carrier protein (ACP)
	Q2FX97	0.0385882	0.64804	SAOUHSC_01980	DNA-binding response regulator, putative
	Q2FWB5	0.0067405	0.646824	SAOUHSC_02383	EVE domain-containing protein
	Q2FZ02	0.000252256	0.63336	miaB	tRNA-2-methylthio-N(6)-dimethylallyladenosine synthase
	gene_2413	0.0488274	0.63095	-	Uncharacterized protein	WP_095344684.1	30S ribosomal protein S10	S. aureus/99.02%
	Q2FZT7	0.035322	0.626797	SAOUHSC_00903	Signal peptidase I
	Q2FWZ8	0.00879395	0.621793	ftnA	Bacterial non-heme ferritin
	Q2G2M3	0.0187687	0.620846	SAOUHSC_00513	Putative TrmH family tRNA/rRNA methyltransferase
	Q2FVM1	0.00660765	0.616762	narG	Nitrate reductase
	Q2G086	0.0104692	0.611511	SAOUHSC_00734	Putative 5'(3')-deoxyribonucleotidase
	Q2G239	0.0347715	0.602369	fruA	EIIA (EIII) (Mannitol-specific phosphotransferase enzyme IIA component)
	Q2FW16	0.0228513	0.601935	rplN	50S ribosomal protein L14
	Q2FY24	0.0103399	0.586082	SAOUHSC_01649	Rhomboid family protein
	Q2G254	0.00531723	0.576152	SAOUHSC_01476	MazG domain-containing protein
	Q2FVV7	0.0192967	0.573611	SAOUHSC_02584	Uncharacterized protein	WP_126787819.1	Inositol monophosphatase	S. aureus/99.62%
	Q2FW22	0.000335726	0.571688	rplR	50S ribosomal protein L18
	Q2FV89	0.0236191	0.57029	SAOUHSC_02845	Thioredoxin domain-containing protein
	Q2FZF6	0.00468823	0.559439	SAOUHSC_01074	Uncharacterized protein	WP_117218819.1	16S rRNA (guanine(966)-N(2))-methyltransferase RsmD	S. aureus/100%
	Q2FUQ9	0.00373823	0.549646	SAOUHSC_03045	Cold shock protein CspA
	Q2FYI7	0.00290262	0.545393	SAOUHSC_01459	Uncharacterized protein	MBD6930822.1	DUF4889 domain-containing protein	S. aureus/99.09%
	Q2G0F3	0.000540685	0.545384	SAOUHSC_00616	AB hydrolase-1 domain-containing protein
	Q2G0J4	0.0121187	0.545119	SAOUHSC_00569	Uncharacterized protein	WP_084959599.1	APC family permease	S. aureus/99.8%
	O08387	0.0131621	0.539467	secY	Protein translocase subunit SecY
	Q2FXY2	0.00875768	0.531908	SAOUHSC_01698	CRM domain-containing protein
	Q2G010	0.0304734	0.524584	SAOUHSC_00818	Micrococcal nuclease
	Q2FXY9	0.0217747	0.514759	SAOUHSC_01686	Heme chaperone HemW
	Q2FVY4	0.00513892	0.499085	mobA	Probable molybdenum cofactor guanylyltransferase
	Q2FW29	0.0144593	0.488479	rpmJ	50S ribosomal protein L36
	Q2FZB8	0.0006715	0.484159	SAOUHSC_01114	Fibrinogen-binding protein
	Q2FWN9	0.00577679	0.472416	SAOUHSC_02243	Uncharacterized leukocidin-like protein 2
	Q2G206	0.00871492	0.454801	SAOUHSC_02806	Gluconate permease, putative
	Q2FWW6	0.000808808	0.442676	SAOUHSC_02155	HTH gntR-type domain-containing protein
	Q2FV02	0.0401938	0.439858	nrdD	Anaerobic ribonucleoside-triphosphate reductase, putative
	Q2G2D6	0.0313677	0.42563	SAOUHSC_02448	Uncharacterized protein	WP_001797631.1	Alpha/beta hydrolase	S. aureus/100%
	Q2G0D4	0.00727498	0.42158	SAOUHSC_00671	Probable autolysin SsaALP
	Q2FXT2	0.0361674	0.404647	SAOUHSC_01752	UPF0735 ACT domain-containing protein SAOUHSC_01752
	Q2G273	0.034004	0.366385	ureG	Urease accessory protein UreG
	Q2FWY4	0.0017685	0.331069	sdcS	Sodium-dependent dicarboxylate transporter SdcS
	Q2FXY6	0.000524304	0.285772	rpsT	30S ribosomal protein S20
	gene_2657	0.0150496	0.26748	-	Uncharacterized protein	WP_164094759.1	Pathogenicity island protein	S. aureus/99.84%
	Q2FX89	0.000446547	0.230178	SAOUHSC_01988	Putative tRNA (cytidine(34)-2'-O)-methyltransferase
	gene_2192	0.016919	0.229807	-	Uncharacterized protein	WP_174841096.1	MBL fold metallo-hydrolase	S. aureus/99.61%
S3D14 treated vs untreated	Q2G1M1	0.00218663	10.235	butA	Acetoin(diacetyl) reductase
	Q2G0L7	0.00170624	8.3155	azo1	FMN-dependent NADPH-azoreductase
	Q2FV44	0.00107487	7.87711	SAOUHSC_02895	NmrA domain-containing protein
	Q2G1D9	0.000689722	7.48923	SAOUHSC_00186	Lipoprotein, putative
	Q2G0E8	0.00325494	7.21539	SAOUHSC_00658	Phosphoenolpyruvate--glycerone phosphotransferase
	Q2FWB7	0.00230646	6.07489	SAOUHSC_02381	Ferritin domain-containing protein
	Q2G0T3	0.00440431	5.59381	recR	Recombination protein RecR
	Q2G0S8	0.00647461	5.47685	ispE	Putative 4-diphosphocytidyl-2-C-methyl-D-erythritol kinase
	Q2FWX2	0.00361734	5.36433	SAOUHSC_02149	Uncharacterized protein	SHB91431.1	Membrane protein	S. aureus/100%
	Q2FX00	0.00598166	5.17117	SAOUHSC_02106	GATase cobBQ-type domain-containing protein
	Q2G2W2	0.0216924	4.94806	SAOUHSC_02628	Uncharacterized protein	NGR78481.1	Hypothetical protein	S. aureus/99.53%
	Q2FY67	0.0256904	4.69799	rnz	Ribonuclease Z
	Q2G1K7	0.0410149	4.63363	SAOUHSC_00115	Non-specific protein-tyrosine kinase
	Q2FYN2	0.0105767	4.5344	cspA	Cold shock protein CspA
	Q2FZZ2	0.0126046	4.49163	metN2	Methionine import ATP-binding protein MetN 2
	Q2G0B2	0.00458931	4.23077	SAOUHSC_00693	Uncharacterized protein	WP_046377076.1	Amino acid ABC transporter ATP-binding/permease protein CydC	S. aureus/99.82%
	Q05615	0.0153253	3.99676	aroA	3-phosphoshikimate 1-carboxyvinyltransferase
	Q2FUV4	0.0357666	3.78272	SAOUHSC_02997	N-acetyltransferase domain-containing protein
	Q2FVH5	6.71932e-05	3.77866	SAOUHSC_02737	Epimerase/dehydratase, putative
	Q9F1K0	0.0066262	3.66778	dnaE	DNA polymerase III subunit alpha
	Q2G282	0.00973471	3.60343	perR	Peroxide-responsive repressor PerR
	Q2FVA8	0.0160701	3.59921	SAOUHSC_02825	Uncharacterized protein	WP_044291126.1	Ring-cleaving dioxygenase	S. aureus/100%
	Q2G0N7	0.00476002	3.45014	SAOUHSC_00523	MTS domain-containing protein
	Q2FXT9	0.0164019	3.44272	recJ	Single-stranded-DNA-specific exonuclease RecJ
	Q2G2G3	0.0169047	3.40121	mntH	Divalent metal cation transporter MntH
	Q2FYV2	0.0128487	3.36058	thrB	Homoserine kinase
	Q2G2A1	0.0257526	3.32057	SAOUHSC_01692	CMP/dCMP-type deaminase domain-containing protein
	Q2FWL1	0.0407049	3.27901	SAOUHSC_02278	[Ribosomal protein S18]-alanine N-acetyltransferase
	Q2FV11	0.00167461	3.27164	betA	Oxygen-dependent choline dehydrogenase
	Q2FYG6	0.00413476	3.24536	gerCC	Heptaprenyl diphosphate syntase component II, putative
	Q2G1C9	0.0210509	3.17799	SAOUHSC_00196	6-phosphogluconate dehydrogenase, decarboxylating
	Q2G1N2	0.0481112	3.13943	sbnB	N-((2S)-2-amino-2-carboxyethyl)-L-glutamate dehydrogenase
	Q2FWD5	0.0073954	3.12343	SAOUHSC_02364	HTH hxlR-type domain-containing protein
	Q2G242	0.000288928	3.01274	SAOUHSC_00508	TRAM domain-containing protein
	Q2G2C4	0.00190264	3.0069	tarI	Ribitol-5-phosphate cytidylyltransferase 2
	Q2G277	0.00358674	2.96778	SAOUHSC_00774	Uncharacterized protein	WP_115289280.1	HD domain-containing protein	S. aureus/99.54%
	Q2FXU0	0.00569521	2.90328	apt	Adenine phosphoribosyltransferase
	Q2FZ45	0.0165854	2.88712	rpsP	30S ribosomal protein S16
	Q2FZ05	0.00925117	2.88245	SAOUHSC_01266	Uncharacterized protein	EFG41507.1	2-oxoglutarate ferredoxin oxidoreductase subunit alpha	S. aureus A9754/100%
	Q2G0U9	0.0070973	2.87054	sle1	N-acetylmuramoyl-L-alanine amidase sle1
	Q2FZ88	0.00655978	2.84926	SAOUHSC_01152	Purine nucleoside phosphorylase
	Q2FZT8	0.00794513	2.78598	SAOUHSC_00902	Signal peptidase I
	Q2FXG0	0.00392219	2.77643	SAOUHSC_01888	Riboflavin synthase, alpha subunit
	Q2FY10	0.00673471	2.75608	SAOUHSC_01664	Putative pyruvate, phosphate dikinase regulatory protein
	Q2FZL8	0.0178098	2.71188	SAOUHSC_00982	Isochorismate synthase
	Q2FZJ4	0.028263	2.70365	purK	N5-carboxyaminoimidazole ribonucleotide synthase
	Q2G0W1	0.0336302	2.67806	SAOUHSC_00413	UPF0753 protein SAOUHSC_00413
	Q2FWB3	0.0335706	2.6246	SAOUHSC_02385	Mannose-6-phosphate isomerase
	Q2FZ53	0.000496333	2.62069	fabG	3-oxoacyl-[acyl-carrier-protein] reductase
	Q2G0V7	0.00119444	2.56737	SAOUHSC_00417	Hydrolase_4 domain-containing protein
	Q2G263	0.0255736	2.51005	SAOUHSC_00096	Transcriptional regulator, GntR family, putative
	Q2FXT5	0.0146441	2.42789	queA	S-adenosylmethionine:tRNA ribosyltransferase-isomerase
	Q2FZP4	0.0127739	2.38394	prfC	Peptide chain release factor 3
	Q2G1N9	0.0374581	2.35573	lctP	L-lactate permease
	Q2G0I4	0.00300166	2.3277	SAOUHSC_00581	Uncharacterized protein	WP_117433978.1	FAD-containing oxidoreductase	S. aureus/99.77%
	Q2FZX1	0.0427366	2.32529	SAOUHSC_00864	Uncharacterized protein	WP_047212271.1	DUF86 domain-containing protein	S. aureus/98.61%
	Q2FZY4	0.00290888	2.31418	SAOUHSC_00850	NifU_N domain-containing protein
	Q2FZ65	0.0386159	2.23015	SAOUHSC_01186	PPM-type phosphatase domain-containing protein
	Q2FYG2	0.0164868	2.22375	SAOUHSC_01490	DNA-binding protein HU, putative
	Q2G098	0.00567008	2.22339	SAOUHSC_00723	Chorismate_bind domain-containing protein
	Q2FYZ3	0.000655123	2.22305	SAOUHSC_01279	Hydrolase, alpha/beta fold family domain protein
	Q2FZ29	0.0113481	2.21824	hslV	ATP-dependent protease subunit HslV
	Q2G077	0.00764982	2.2104	SAOUHSC_00743	Ribonucleoside-diphosphate reductase
	Q2FVH3	0.0420224	2.18889	SAOUHSC_02739	2-dehydropantoate 2-reductase
	Q2FXL9	0.0201611	2.18155	SAOUHSC_01816	Uncharacterized peptidase SAOUHSC_01816
	Q2FZM1	0.0241247	2.16108	SAOUHSC_00979	N-acetyltransferase domain-containing protein
	Q2FWF1	0.0250584	2.13634	atpC	ATP synthase epsilon chain
	Q2G0S7	0.0209031	2.06629	purR	Pur operon repressor
	gene_2770	0.00184007	2.03931	-	Uncharacterized protein	CAC8826572.1	Plasmid segregation protein ParM	S. aureus/99.71%
	Q2FY33	0.00065189	1.99938	gcvT	Aminomethyltransferase
	Q2G0Q7	0.000468868	1.99071	SAOUHSC_00489	Dihydropteroate synthase
	Q2FZ03	0.044343	1.98482	SAOUHSC_01268	Thiamine_BP domain-containing protein
	Q2FW06	0.0282361	1.94335	rplC	50S ribosomal protein L3
	Q2G0K6	0.00195705	1.9365	SAOUHSC_00554	SIS domain protein
	Q2FY27	0.026383	1.9188	glcK	Glucokinase
	Q2FXU7	0.0224167	1.91586	SAOUHSC_01735	ThiF domain-containing protein
	Q2G1H0	0.0374107	1.91474	SAOUHSC_00153	Indolepyruvate decarboxylase, putative
	Q2G2Q2	0.0225067	1.90821	SAOUHSC_01249	Riboflavin biosynthesis protein
	Q2FZL1	0.00388134	1.89524	SAOUHSC_00989	Aminotransferase
	Q2FZG8	0.00947584	1.87679	SAOUHSC_01036	UPF0356 protein SAOUHSC_01036
	Q2FZ13	0.0207364	1.87663	SAOUHSC_01258	DUF3388 domain-containing protein
	Q2FWM9	0.0431003	1.87476	SAOUHSC_02259	CN hydrolase domain-containing protein
	Q2FYL0	0.000312203	1.87139	SAOUHSC_01430	Phosphotransferase system enzyme IIA, putative
	O33599	0.00795395	1.8684	lytM	Glycyl-glycine endopeptidase LytM
	Q2FYL5	0.00109916	1.82404	murG	UDP-N-acetylglucosamine--N-acetylmuramyl-(pentapeptide) pyrophosphoryl-undecaprenol N-acetylglucosamine transferase
	Q2FVC2	0.0473984	1.81432	SAOUHSC_02791	Pyrophosphohydrolase, putative
	Q2FX90	0.0377895	1.81262	SAOUHSC_01987	Uncharacterized protein	WP_154284644.1	Glucosamine-6-phosphate isomerase	S. aureus/99.5%
	P0A0B7	0.00473944	1.77126	ahpC	Alkyl hydroperoxide reductase C
	Q2FZ66	0.0422381	1.76787	rlmN	Probable dual-specificity RNA methyltransferase RlmN
	Q2FX14	0.00259029	1.76291	SAOUHSC_02092	Aminopeptidase PepS, putative
	Q2G035	0.0154062	1.74521	SAOUHSC_00792	Epimerase family protein SAOUHSC_00792
	Q2FWD4	0.049076	1.73234	murA	UDP-N-acetylglucosamine 1-carboxyvinyltransferase
	Q2FWD0	0.0450432	1.71927	rpoE	Probable DNA-directed RNA polymerase subunit delta
	Q2FW33	0.0379995	1.70714	rplQ	50S ribosomal protein L17
	Q2FV66	0.0486749	1.69412	SAOUHSC_02871	Acetyltransferase
	Q2G1Z4	0.00115498	1.69393	proS	Proline--tRNA ligase
	Q2G2E5	0.0252414	1.6911	SAOUHSC_00647	Uncharacterized protein	CAC8124185.1	Lipid A export ATP-binding/permease protein MsbA	S. aureus/99.83%
	Q2G0Y6	0.0100921	1.68313	guaA	GMP synthase
	Q2G0Z8	0.0403248	1.65172	SAOUHSC_00363	Uncharacterized protein	WP_001795623.1	Hypothetical protein	S. aureus/100%
	Q2FXM3	0.0313761	1.65145	SAOUHSC_01812	Uncharacterized protein	AGP28690.1	Bifunctional oligoribonuclease and PAP phosphatase nrnA	S. aureus/100%
	Q2G0L0	0.0413206	1.60836	SAOUHSC_00550	Uncharacterized protein	WP_111014978.1	Bacillithiol biosynthesis deacetylase BshB2	S. aureus/99.55%
	Q2G0M4	0.0138064	1.60818	ilvE	Branched-chain-amino-acid aminotransferase
	Q2FZU5	0.042816	1.60704	gluD	Glutamate dehydrogenase
	Q2FYF3	0.000353078	1.59347	SAOUHSC_01499	Uncharacterized protein	ATX72974.1	Thioredoxin reductase	S. aureus/100%
	Q2FXA5	0.00203723	1.58865	cgoX	Coproporphyrinogen III oxidase
	Q2FYQ2	0.047027	1.58722	SAOUHSC_01383	Uncharacterized protein	WP_103250381.1	Oligoendopeptidase F	S. aureus/99.83%
	Q2FXW3	0.0031824	1.58311	SAOUHSC_01718	Uncharacterized protein	WP_098686243.1	O-methyltransferase	S. aureus/99.53%
	Q2FZV6	0.0267844	1.58132	SAOUHSC_00879	Probable cytosol aminopeptidase
	Q2G205	0.0443646	1.56694	gntK	Gluconate kinase
	Q2G1Y7	0.0490363	1.56202	SAOUHSC_01061	Uncharacterized protein	HAR6940057.1	Hypothetical protein	S. aureus/99.38%
	Q2FXK8	0.00293179	1.5532	ezrA	Septation ring formation regulator EzrA
	Q2G2T3	0.0135569	1.53823	rplI	50S ribosomal protein L9
	Q2FX94	0.0092346	1.53726	fumC	Fumarate hydratase class II
	Q2G2H3	0.0406271	1.53635	SAOUHSC_02009	ABC transporter domain-containing protein
	P0A088	0.000344063	1.53151	msrB	Peptide methionine sulfoxide reductase MsrB
	gene_2744	0.0288229	1.5212	-	Uncharacterized protein	WP_063456396.1	Aminoglycoside O-phosphotransferase APH(2'')-Ia	S. aureus/99.79%
	Q2FZ15	0.0228212	1.51746	SAOUHSC_01256	Uncharacterized protein	HBC4723817.1	Insulinase family protein	S. aureus/99.77%
	Q2FXI5	0.0140924	1.51396	SAOUHSC_01861	Uncharacterized protein	WP_031769955.1	M42 family metallopeptidase	S. aureus/99.72%
	Q2FZ31	0.00531506	1.50984	trmFO	Methylenetetrahydrofolate--tRNA-(uracil-5-)-methyltransferase TrmFO
	Q2G241	0.017683	1.50656	gltX	Glutamate--tRNA ligase
	Q2FXM7	0.00623359	1.50023	accA	Acetyl-coenzyme A carboxylase carboxyl transferase subunit alpha
	gene_2721	0.0299326	0.66583	-	Uncharacterized protein	SGV92768.1	Putative regulator of transfer genes ArtA	S. aureus/98.39%
	Q2FVQ0	0.0406751	0.665545	SAOUHSC_02652	PKS_ER domain-containing protein
	Q2G2W9	0.00789043	0.664278	SAOUHSC_00455	PSP1 C-terminal domain-containing protein
	Q2FZI6	0.0295188	0.660716	purH	Bifunctional purine biosynthesis protein PurH
	Q2FV63	0.0493276	0.656253	copZ	Copper chaperone CopZ
	Q2FYM3	0.0183107	0.65039	SAOUHSC_01415	VOC domain-containing protein
	Q2FYG9	0.0120983	0.649066	aroC	Chorismate synthase
	Q2FY16	0.00707254	0.648087	nfo	Probable endonuclease 4
	Q2G174	0.00793831	0.646653	SAOUHSC_00279	DUF4467 domain-containing protein
	Q2FUY9	0.026546	0.642607	SAOUHSC_02956	DNA-binding response regulator, putative
	Q2FWC3	0.00698839	0.640948	luxS	S-ribosylhomocysteine lyase
	Q2G2Q3	0.00555448	0.638401	truB	tRNA pseudouridine synthase B
	Q2G1Z9	0.000181338	0.63454	nadK	NAD kinase
	Q2FYF5	0.0358968	0.630265	SAOUHSC_01496	Cytidine monophosphate kinase
	Q2FW14	0.00966586	0.628275	rpmC	50S ribosomal protein L29
	Q2FYT9	0.0451647	0.626927	SAOUHSC_01336	UPF0291 protein SAOUHSC_01336
	Q2FZW4	0.0333103	0.620207	dltC	D-alanyl carrier protein
	Q2FZV3	0.00279174	0.604571	mnhC1	Na(+)/H(+) antiporter subunit C1
	Q2FXD0	0.0266195	0.601083	SAOUHSC_01933	Site-specific DNA-methyltransferase
	Q2FZ02	0.0126917	0.597117	miaB	tRNA-2-methylthio-N(6)-dimethylallyladenosine synthase
	Q2G069	0.0179418	0.592163	murB	UDP-N-acetylenolpyruvoylglucosamine reductase
	Q2G2T0	0.0186819	0.589159	SAOUHSC_01969	Uncharacterized protein	WP_174840588.1	YtxH domain-containing protein	S. aureus/99.17%
	Q2G206	0.0441619	0.586025	gntP	Gluconate permease, putative
	Q2FXW6	0.0443791	0.584696	udk	Uridine kinase
	P14738	0.015876	0.583192	fnbA	Fibronectin-binding protein A
	Q2FZE9	0.0461314	0.581113	isdA	Iron-regulated surface determinant protein A
	Q2FYJ7	0.045365	0.578518	SAOUHSC_01443	RNase H domain-containing protein
	Q2FZG1	0.0150283	0.574431	SAOUHSC_01069	Uncharacterized protein	NGQ44857.1	CAP domain-containing protein	S. aureus/99.63%
	Q2FY00	0.00398286	0.573806	SAOUHSC_01675	Uncharacterized protein	MBG3767547.1	Iron transporter	S. aureus/99.57%
	P0A0F4	0.0402125	0.564466	rplK	50S ribosomal protein L11
	Q2G1P9	0.0177617	0.564138	SAOUHSC_00054	Uncharacterized lipoprotein SAOUHSC_00054
	Q2FZD4	0.0477405	0.562964	SAOUHSC_01098	DNA polymerase beta
	Q2FUY2	0.0077202	0.558663	clfB	Clumping factor B
	Q2FYE8	0.0167549	0.555364	SAOUHSC_01504	Ferredoxin, putative
	Q2FZF0	0.00946276	0.551475	isdB	Iron-regulated surface determinant protein B
	Q2FWE2	0.0299863	0.549786	SAOUHSC_02357	Threonylcarbamoyl-AMP synthase
	gene_2767	0.00283668	0.546111	-	Uncharacterized protein	WP_190282572.1	MobA/MobL family protein	S. aureus/99.85%
	Q2FZF1	0.0148527	0.544023	rpmF	50S ribosomal protein L32
	Q2G1I7	0.01641	0.543861	SAOUHSC_00135	Uncharacterized protein	MBN5643610.1	DUF4242 domain-containing protein	S. aureus/99.41%
	P0A0G2	0.0110835	0.536265	rpmD	50S ribosomal protein L30
	Q2G0T9	0.0290766	0.531958	SAOUHSC_00438	Alpha amylase family protein, putative
	Q2FYR3	0.0212363	0.531713	trpA	Tryptophan synthase alpha chain
	Q2G044	0.0431266	0.528731	lgt	Phosphatidylglycerol--prolipoprotein diacylglyceryl transferase
	Q2FWC6	0.0263889	0.525794	SAOUHSC_02372	Uncharacterized protein	WP_061657951.1	DUF2750 domain-containing protein	S. aureus/99.55%
	Q2FZ47	0.0409086	0.519724	SAOUHSC_01206	UPF0122 protein SAOUHSC_01206
	Q2G1Z7	0.0228993	0.518454	uppS	Isoprenyl transferase
	Q2FW16	0.00425754	0.513732	rplN	50S ribosomal protein L14
	Q2FXW0	0.0115046	0.493014	SAOUHSC_01721	UPF0297 protein SAOUHSC_01721
	Q2FWC5	0.00314722	0.482299	SAOUHSC_02373	ATP-grasp domain-containing protein
	O08387	0.00241794	0.480625	secY	Protein translocase subunit SecY
	Q2G0R5	0.015298	0.477862	SAOUHSC_00481	S4 RNA-binding domain-containing protein
	Q2FZ95	0.0477797	0.476802	ftsL	Cell division protein FtsL
	Q2FVT1	0.0276029	0.475532	lyrA	Lysostaphin resistance protein A
	gene_2413	0.00638392	0.468193	-	Uncharacterized protein	WP_095344684.1	30S ribosomal protein S10	S. aureus/99.02%
	Q2G218	0.000440079	0.467836	ldh1	L-lactate dehydrogenase 1
	Q2G0A1	0.0166026	0.466846	SAOUHSC_00704	Uncharacterized protein	WP_000216730.1	Hypothetical protein	S. aureus/99.33%
	Q2FW50	0.0225331	0.465641	SAOUHSC_02467	Alpha-acetolactate decarboxylase
	Q2G1T5	0.019564	0.45725	SAOUHSC_02802	Fibronectin binding protein B, putative
	Q2FYR9	0.0186978	0.448117	trpE	Anthranilate synthase component I
	Q7X2S2	0.020695	0.44674	arcC2	Carbamate kinase 2
	Q2FUQ2	0.0302441	0.441999	mnmE	tRNA modification GTPase MnmE
	Q2FWB6	0.0084782	0.434504	SAOUHSC_02382	Uncharacterized protein	WP_044290722.1	Thiol-disulfide oxidoreductase DCC family protein	S. aureus/100%
	gene_2704	0.000353143	0.412087	-	Uncharacterized protein	NGL21812.1	Hypothetical protein	S. aureus/99.54%
	Q2FVR5	0.00609985	0.401286	SAOUHSC_02637	HTH marR-type domain-containing protein
	Q2G2D1	0.0421213	0.400063	SAOUHSC_01244	DUF448 domain-containing protein
	Q2FXQ1	0.00869458	0.386855	rplT	50S ribosomal protein L20
	Q2FX20	0.0249478	0.386659	SAOUHSC_02086	PV83 orf 4-like protein-related protein
	Q2FV34	0.00119845	0.370054	SAOUHSC_02905	Uncharacterized protein	WP_162675174.1	DUF4176 domain-containing protein	S. aureus/98.98%
	Q2FY29	0.00277113	0.356461	SAOUHSC_01644	Lactamase_B domain-containing protein
	Q2FZV8	0.03146	0.35391	SAOUHSC_00877	Fe-S_biosyn domain-containing protein
	Q2G2V2	0.039627	0.350573	menC	o-succinylbenzoate synthase
	Q2FVY2	0.00864438	0.350414	SAOUHSC_02540	Molybdopterin converting factor moa, putative
	Q2G2L6	0.00391962	0.348137	SAOUHSC_02812	Uncharacterized protein	WP_031899089.1	DUF2188 domain-containing protein	S. aureus/99.28%
	Q2FWX4	0.0475406	0.331021	SAOUHSC_02147	DUF4097 domain-containing protein
	Q2G2A7	0.01242	0.310536	potA	Spermidine/putrescine import ATP-binding protein PotA
	Q2FWC7	0.0415898	0.280434	coaW	Type II pantothenate kinase
	Q2FWY4	0.00052289	0.260967	sdcS	Sodium-dependent dicarboxylate transporter SdcS
	Q2FUS7	0.00525765	0.252547	trhO	tRNA uridine(34) hydroxylase
	Q2FVT8	0.000190086	0.219987	SAOUHSC_02604	Uncharacterized protein	WP_044290952.1	SDR family oxidoreductase	S. aureus/99.66%
	Q2FVM1	0.0260445	0.214095	SAOUHSC_02681	Nitrate reductase
	Q2FUQ9	0.00989536	0.212824	SAOUHSC_03045	Cold shock protein CspA
