# Supplementary material for: Comparative proteomic investigation of multiple methicillin-resistant Staphylococcus aureus strains generated through adaptive laboratory evolution
Source: iScience. 2021 Aug 6;24(9):102950. doi: 10.1016/j.isci.2021.102950 (PMC8377494; doi:10.1016/j.isci.2021.102950)
Supplement: Table S4. Differentially expressed proteins in the S1D14 compared to ancestral, S2D14 compared to ancestral, and S3D14 compared to the ancestral, Related to Figure 4 [file mmc3.xlsx]

## Sheet: Table S3
Table S4. Differentially expressed proteins in the S1D14 compared to ancestral, S2D14 compared to ancestral, and S3D14 compared to the ancestral.
Strain	Entry	p-value	Fold change	Gene	Protein	Localization	BLASTp protein homolog information for uncharacterized proteins
							NCBI accession	Protein name	Species/percent identity
S1D14 vs Ancestral	Q2G1K4	0.0104829	9.60498	SAOUHSC_00118	Capsular polysaccharide biosynthesis protein Cap5E, putative	Cytoplasmic
	Q2G1C9	0.000204653	7.78671	SAOUHSC_00196	6-phosphogluconate dehydrogenase, decarboxylating	Unknown
	Q2FYR8	0.00773254	5.51522	SAOUHSC_01367	Anthranilate synthase component II, putative	Unknown
	Q2G1K2	0.0134337	5.45958	SAOUHSC_00120	UDP-N-acetylglucosamine 2-epimerase	Cytoplasmic
	Q2G1K8	0.0273102	4.38244	SAOUHSC_00114	Capsular polysaccharide biosynthesis protein, putative	Cytoplasmic Membrane
	Q2FUX7	0.0487594	3.48644	arcA	Arginine deiminase	Cytoplasmic
	Q2G1J4	7.55768e-05	3.45469	SAOUHSC_00128	Cap5O protein/UDP-N-acetyl-D-mannosaminuronic acid dehydrogenase	Cytoplasmic
	Q2G2P5	0.000689275	3.05312	nikA	Nickel-binding protein NikA	Cell Wall
	Q2FYV4	0.00515404	2.54431	SAOUHSC_01320	Homoserine dehydrogenase	Unknown
	Q2FUX3	0.0010351	2.23572	isaB	Immunodominant staphylococcal antigen B	Extracellular
	Q2G1H9	0.00374491	2.10826	SAOUHSC_00144	Acyl-CoA synthetase	Cytoplasmic
	Q2FZR3	0.0335433	1.95171	SAOUHSC_00927	Oligopeptide ABC transporter, substrate-binding protein, putative	Cell Wall
	Q2G294	0.00156558	1.92739	SAOUHSC_01846	Acyl-CoA synthetase	Cytoplasmic
	Q2FY78	0.0315559	1.81219	SAOUHSC_01587	Pseudouridine synthase	Cytoplasmic
	Q2FYR9	0.0114175	1.78337	SAOUHSC_01366	Anthranilate synthase component I	Cytoplasmic
	Q2FYV3	0.0182792	1.77341	SAOUHSC_01321	Threonine synthase	Cytoplasmic
	Q9EZ12	0.0322572	1.73455	dapA	4-hydroxy-tetrahydrodipicolinate synthase	Cytoplasmic
	Q2FUQ9	0.0221702	1.72312	SAOUHSC_03045	Cold shock protein CspA	Cytoplasmic
	Q2FV02	0.00389002	1.70291	SAOUHSC_02942	Anaerobic ribonucleoside-triphosphate reductase, putative	Cytoplasmic
	Q2FX97	0.00571137	1.64532	SAOUHSC_01980	DNA-binding response regulator, putative	Cytoplasmic
	Q2FVI6	0.003284	1.60608	SAOUHSC_02724	Uncharacterized protein	Unknown	WP_031833295.1	Hypothetical membrane protein	S. aureus/100%
	Q2G2P7	0.00177117	1.60473	hutH	Histidine ammonia-lyase	Cytoplasmic
	Q2FW75	0.019077	1.59584	SAOUHSC_02430	ABC transporter periplasmic binding protein, putative	Cytoplasmic Membrane
	Q2G035	0.0111415	1.58723	SAOUHSC_00792	Epimerase family protein SAOUHSC_00792	Unknown
	Q2FY68	0.00181749	1.5734	proC	Pyrroline-5-carboxylate reductase	Cytoplasmic
	Q2G1P9	0.043436	1.54449	SAOUHSC_00054	Uncharacterized lipoprotein SAOUHSC_00054	Unknown
	Q2FY89	0.0062477	1.52602	SAOUHSC_01575	Helix-turn-helix domain protein	Cytoplasmic
	Q2FY64	0.00851452	1.51778	SAOUHSC_01601	Alpha-amylase	Cytoplasmic
	Q2FYL3	0.0279892	1.51528	SAOUHSC_01427	Probable CtpA-like serine protease	Cytoplasmic Membrane
	Q2FWB7	0.00578341	0.643129	SAOUHSC_02381	Ferritin domain-containing protein	Cytoplasmic
	Q2G1G8	0.0150538	0.639059	ptsG	PTS system glucose-specific EIICBA component	Cytoplasmic Membrane
	Q2FZW4	0.0419699	0.632808	dltC	D-alanyl carrier protein	Cytoplasmic
	P69848	0.038389	0.630064	moaA	GTP 3',8-cyclase	Cytoplasmic
	Q2FX91	0.00435116	0.613609	SAOUHSC_01986	Uncharacterized protein	Extracellular	WP_070043936.1	Hypothetical protein	S. aureus/98%
	Q2FY00	0.0213872	0.607551	SAOUHSC_01675	Uncharacterized protein	Cytoplasmic	MBG3767547.1	Iron transporter	S. aureus/99.57%
	Q2FZJ2	0.027825	0.5993	purS	Phosphoribosylformylglycinamidine synthase subunit PurS	Cytoplasmic
	Q2FW65	0.0309193	0.593836	SAOUHSC_02442	Uncharacterized protein	Cytoplasmic Membrane	WP_072470372.1	DUF2273 domain-containing protein	S. aureus/98.73%
	Q9F1K0	0.0437822	0.591981	dnaE	DNA polymerase III subunit alpha	Cytoplasmic
	gene_2758	0.00803065	0.59037	-	Uncharacterized protein	Unknown	HAY1756001.1	Penicillin-hydrolyzing class A beta-lactamase BlaZ	S. aureus/99.29%
	Q2FY19	0.0451793	0.576695	fur	Ferric uptake regulation protein	Cytoplasmic
	Q2FVR9	0.00996379	0.572125	fni	Isopentenyl-diphosphate delta-isomerase	Cytoplasmic
	Q2FYY8	0.0417325	0.568205	SAOUHSC_01284	Uncharacterized protein	Cytoplasmic	NGQ45710.1	Aminotransferase class I/II-fold pyridoxal phosphate-dependent enzyme	S. aureus/100%
	gene_2722	0.0333424	0.567958		Uncharacterized protein	Unknown	QNZ12204.1	Transfer complex protein TraA	S. aureus/99.38%
	Q2FWG2	0.0011522	0.560586	thiM	Hydroxyethylthiazole kinase	Unknown
	Q2FZU7	0.000719782	0.559017	SAOUHSC_00893	FMN oxidoreductase, putative	Cytoplasmic
	Q2FZJ1	0.00441503	0.55511	purQ	Phosphoribosylformylglycinamidine synthase subunit PurQ	Cytoplasmic
	Q2FXV3	0.00358912	0.551326	SAOUHSC_01728	Bac_luciferase domain-containing protein	Cytoplasmic
	Q2G2E4	0.0390227	0.537655	SAOUHSC_00648	Uncharacterized protein	Cytoplasmic Membrane	HBC4693648.1	NupC/NupG family nucleoside CNT transporter	S. aureus/99.76%
	Q2FZJ0	0.010702	0.535047	purL	Phosphoribosylformylglycinamidine synthase subunit PurL	Cytoplasmic
	Q2FY07	0.0202372	0.534309	recO	DNA repair protein RecO	Cytoplasmic
	Q2FZC5	0.033499	0.504915	SAOUHSC_01107	dITP/XTP pyrophosphatase	Cytoplasmic
	Q2FZJ4	0.00129175	0.494469	purK	N5-carboxyaminoimidazole ribonucleotide synthase	Cytoplasmic Membrane
	Q2FZE9	0.0283308	0.493642	isdA	Iron-regulated surface determinant protein A	Cell Wall
	Q2FZF3	0.0097286	0.470955	SAOUHSC_01077	Uncharacterized protein	Cytoplasmic	HBC8025143.1	DUF177 domain-containing protein	S. aureus/99.46%
	Q2FZM8	0.0256356	0.461622	SAOUHSC_00972	Uncharacterized protein	Cytoplasmic	WP_107375066.1	Hypothetical protein	S. aureus/98.95%
	Q2FV19	0.029904	0.461615	SAOUHSC_02921	Alpha-acetolactate decarboxylase	Cytoplasmic
	Q2G2G0	7.3685e-05	0.459849	SAOUHSC_00717	DM13 domain-containing protein	Unknown
	Q2G2U1	0.000780445	0.459435	saeS	Histidine protein kinase SaeS	Cytoplasmic Membrane
	P02976	3.07662e-05	0.451782	spa	Immunoglobulin G-binding protein A	Cell Wall
	Q2FW34	0.0178738	0.432286	ecfA1	Energy-coupling factor transporter ATP-binding protein EcfA1	Cytoplasmic Membrane
	Q2FVX6	0.0220997	0.425342	SAOUHSC_02546	Molybdenum transport ATP-binding protein ModC, putative	Cytoplasmic Membrane
	Q2G1V0	0.049404	0.418032	SAOUHSC_02687	Formate/nitrite transporter, putative	Cytoplasmic Membrane
	Q2G0D4	0.0489598	0.414914	SAOUHSC_00671	Probable autolysin SsaALP	Cell Wall
	Q2FVS3	0.00780978	0.386821	SAOUHSC_02619	ABC transporter domain-containing protein	Cytoplasmic Membrane
	Q2G1T5	0.000938594	0.363315	SAOUHSC_02802	Fibronectin binding protein B, putative	Cell Wall
	Q2G277	0.00889663	0.351946	SAOUHSC_00774	Uncharacterized protein	Cytoplasmic	WP_115289280.1	HD domain-containing protein	S. aureus/99.54%
	Q2FZI7	0.0213971	0.348563	purN	Phosphoribosylglycinamide formyltransferase	Cytoplasmic
	Q2FYZ3	0.00458314	0.348045	SAOUHSC_01279	Hydrolase, alpha/beta fold family domain protein	Cytoplasmic Membrane
	Q2FVB4	0.00552817	0.324816	SAOUHSC_02820	ABC transporter domain-containing protein	Cytoplasmic Membrane
	gene_2732	0.0273791	0.271156	-	Uncharacterized protein	Unknown	WP_160840069.1	Type IV secretory system conjugative DNA transfer family protein	S. aureus/99.82%
	Q2FZI8	0.00375253	0.255248	purM	Phosphoribosylformylglycinamidine cyclo-ligase	Cytoplasmic
	Q2FZI9	0.00882396	0.219051	purF	Amidophosphoribosyltransferase	Cytoplasmic
	Q2FYJ3	0.00183319	0.166712	tdcB	L-threonine dehydratase catabolic TdcB	Cytoplasmic Membrane
	P14738	0.000369479	0.126157	fnbA	Fibronectin-binding protein A	Cell Wall
	Q2FVK5	0.0018445	0.114305	sbi	Immunoglobulin-binding protein Sbi	Unknown
	Q2FZB8	0.000510159	0.0962099	SAOUHSC_01114	Fibrinogen-binding protein	Extracellular
S2D14 vs Ancestral	Q2FZU3	0.0413932	3.25586	SAOUHSC_00897	GP-PDE domain-containing protein	Unknown
	Q2FYJ2	0.0149716	2.34532	ald1	Alanine dehydrogenase 1	Cytoplasmic
	Q2G010	0.0274294	2.32603	SAOUHSC_00818	Micrococcal nuclease	Extracellular
	gene_4	0.0107277	2.29059	-	Uncharacterized protein	Unknown	WP_117206740.1	Phage major capsid protein	S. aureus/100%
	Q2FY29	0.0025384	2.15724	SAOUHSC_01644	Lactamase_B domain-containing protein	Cytoplasmic
	Q2FX89	0.000800621	2.01892	SAOUHSC_01988	Putative tRNA (cytidine(34)-2'-O)-methyltransferase	Unknown
	Q2FY72	0.0127549	1.95484	SAOUHSC_01593	NUDIX domain protein	Cytoplasmic
	Q2FY14	0.0417591	1.9529	SAOUHSC_01660	GTP cyclohydrolase 1 type 2 homolog	Unknown
	Q2G0B0	0.0387308	1.93318	SAOUHSC_00695	CobW C-terminal domain-containing protein	Cytoplasmic
	Q2G0F1	0.0292656	1.89195	SAOUHSC_00618	Uncharacterized protein	Cytoplasmic Membrane	WP_072460280.1	Hypothetical protein	S. aureus/99.58%
	Q2FWY4	0.0161228	1.87291	sdcS	Sodium-dependent dicarboxylate transporter SdcS (Na(+)/dicarboxylate symporter)	Cytoplasmic Membrane
	Q2FY24	0.0459343	1.85654	SAOUHSC_01649	Rhomboid family protein	Cytoplasmic Membrane
	Q2G1D7	0.0011053	1.79267	pflA	Pyruvate formate-lyase-activating enzyme	Cytoplasmic
	Q2FVM1	0.0132979	1.78323	SAOUHSC_02681	Nitrate reductase	Cytoplasmic Membrane
	Q2G0T6	0.0407483	1.78288	SAOUHSC_00441	N-acetyltransferase domain-containing protein	Cytoplasmic
	Q2G093	0.012869	1.76197	ltaS	Lipoteichoic acid synthase	Cytoplasmic Membrane
	Q2FWE3	0.0413553	1.75217	ptpB	Low molecular weight protein-tyrosine-phosphatase PtpB	Cytoplasmic
	Q2G2F4	0.0251545	1.71222	atpB	ATP synthase subunit a	Cytoplasmic Membrane
	Q2FVK5	0.0137817	1.65026	sbi	Immunoglobulin-binding protein Sbi	Unknown
	Q2FXK4	0.023957	1.6502	SAOUHSC_01830	GP-PDE domain-containing protein	Cytoplasmic
	Q2G2M2	0.00463779	1.62209	mprF	Phosphatidylglycerol lysyltransferase	Cytoplasmic Membrane
	P0A0Q4	0.0313726	1.59511	SAOUHSC_00996	Uncharacterized protein SAOUHSC_00996	Unknown	WP_095256184.1	Osmotic stress response protein	S. aureus/99.36%
	Q2G2U5	0.0146069	1.58232	SAOUHSC_00024	Lactamase_B domain-containing protein	Cytoplasmic
	Q2FUZ0	0.0378576	1.55795	SAOUHSC_02955	Sensor histidine kinase, putative	Cytoplasmic Membrane
	Q2FX97	0.0462244	1.55517	SAOUHSC_01980	DNA-binding response regulator, putative	Cytoplasmic
	Q2G1N4	0.00127772	1.50203	SAOUHSC_00074	Periplasmic binding protein, putative	Cytoplasmic Membrane
	Q2FY78	0.0179875	1.50118	SAOUHSC_01587	Pseudouridine synthase	Cytoplasmic
	Q2FW65	0.034413	0.656829	SAOUHSC_02442	Uncharacterized protein	Cytoplasmic Membrane	WP_072470372.1	DUF2273 domain-containing protein	S. aureus/98.73%
	Q2G1V0	0.0412749	0.648481	SAOUHSC_02687	Formate/nitrite transporter, putative	Cytoplasmic Membrane
	Q2FWX2	0.0478819	0.630356	SAOUHSC_02149	Uncharacterized protein	Unknown	SHB91431.1	Membrane protein	S. aureus/100%
	Q2FYR9	0.0220706	0.622453	SAOUHSC_01366	Anthranilate synthase component I	Cytoplasmic
	Q2FVA7	0.0343312	0.602945	SAOUHSC_02826	HTH marR-type domain-containing protein	Unknown
	Q2FVA8	0.00495187	0.60013	SAOUHSC_02825	Uncharacterized protein	Cytoplasmic	WP_044291126.1	Ring-cleaving dioxygenase	S. aureus/100%
	Q2G105	0.0368311	0.598676	SAOUHSC_00356	Uncharacterized protein	Unknown	WP_052996165.1	PepSY domain-containing protein	S. aureus/99.47%
	Q2FV94	0.0473571	0.588286	SAOUHSC_02840	L-serine dehydratase	Cytoplasmic
	Q2FWB1	0.0242236	0.5576	SAOUHSC_02387	NAD(P)-bd_dom domain-containing protein	Unknown
	Q2FVE0	0.0287376	0.527937	SAOUHSC_02774	CMD domain-containing protein	Cytoplasmic
	Q2FZR4	0.026779	0.434379	SAOUHSC_00926	Oligopeptide ABC transporter, ATP-binding protein, putative	Cytoplasmic Membrane
	gene_2754	0.00991217	0.412256	-	Uncharacterized protein	Unknown	HAR4377678.1	Transposase	S. aureus/99.17%
	Q2G188	0.0379908	0.353792	esaA	Type VII secretion system accessory factor EsaA	Cytoplasmic Membrane
	Q2G2P5	0.0313322	0.34013	nikA	Nickel-binding protein NikA	Cell Wall
	Q2G0F0	0.04892	0.339966	SAOUHSC_00619	Uncharacterized protein	Cytoplasmic	WP_111689305.1	Alpha/beta hydrolase	S. aureus/99.62%
	Q2FWM5	0.00836542	0.330485	SAOUHSC_02264	Accessory gene regulator protein C	Cytoplasmic Membrane
	gene_1926	0.00131327	0.264912	-	Uncharacterized protein	Unknown	HAR3761829.1	Plasmid recombination protein	S. aureus/98.76%
	Q2G0S9	0.0302327	0.207034	SAOUHSC_00465	Uncharacterized protein	Cytoplasmic	WP_049314076.1	Veg family protein	S. aureus/99.85%
	gene_2722	0.000963125	0.0944358	-	Uncharacterized protein	Unknown	QNZ12204.1	Transfer complex protein TraA	S. aureus/99.38%
	Q2FV57	0.0212428	0.0803257	crtP	4,4'-diaponeurosporene oxygenase	Cytoplasmic
S3D14 vs Ancestral	Q2FW50	0.00349566	11.3424	SAOUHSC_02467	Alpha-acetolactate decarboxylase	Unknown
	Q2FZV3	0.0014936	5.19335	mnhC1	Na(+)/H(+) antiporter subunit C1	Cytoplasmic Membrane
	Q2FYR7	0.00390921	4.26139	trpD	Anthranilate phosphoribosyltransferase	Cytoplasmic
	Q2FUQ9	0.011286	4.09793	SAOUHSC_03045	Cold shock protein CspA	Cytoplasmic
	Q2FW49	0.00276739	4.00949	SAOUHSC_02468	Acetolactate synthase, putative	Cytoplasmic Membrane
	Q2G2D1	0.0168959	3.8619	SAOUHSC_01244	DUF448 domain-containing protein	Cytoplasmic
	Q2G0A1	0.0115856	3.55084	SAOUHSC_00704	Uncharacterized protein	Unknown	WP_000216730.1	Hypothetical protein	S. aureus/99.33%
	Q2FYR3	0.0229972	3.28154	trpA	Tryptophan synthase alpha chain	Cytoplasmic
	Q2FZF0	0.0109748	3.17136	isdB	Iron-regulated surface determinant protein B	Cell Wall
	Q2FYR4	0.0121464	3.00745	trpB	Tryptophan synthase beta chain	Cytoplasmic
	Q2FXQ1	0.0121922	2.72908	rplT	50S ribosomal protein L20	Cytoplasmic
	Q2FZV8	0.0357455	2.63903	SAOUHSC_00877	Fe-S_biosyn domain-containing protein	Cytoplasmic
	Q2G1I7	0.00401471	2.6233	SAOUHSC_00135	Uncharacterized protein	Cytoplasmic	MBN5643610.1	DUF4242 domain-containing protein	S. aureus/99.41%
	Q2FYS7	0.00588802	2.61556	SAOUHSC_01349	Uncharacterized protein SAOUHSC_01349	Cytoplasmic	WP_106710417.1	HesB/YadR/YfhF family protein	S. aureus/98.98%
	Q2FVR5	0.00670265	2.57059	SAOUHSC_02637	HTH marR-type domain-containing protein	Unknown
	Q2FWY4	0.00274974	2.51382	sdcS	Sodium-dependent dicarboxylate transporter SdcS	Cytoplasmic Membrane
	Q2FX20	0.0438906	2.40195	SAOUHSC_02086	PV83 orf 4-like protein-related protein	Cytoplasmic
	Q2FYR9	0.0157207	2.39455	SAOUHSC_01366	Anthranilate synthase component I	Cytoplasmic
	Q2G2F4	0.00803672	2.34927	atpB	ATP synthase subunit a	Cytoplasmic Membrane
	Q2G1N4	0.0079876	2.30903	SAOUHSC_00074	Periplasmic binding protein, putative	Cytoplasmic Membrane
	Q2G174	0.0198501	2.2468	SAOUHSC_00279	DUF4467 domain-containing protein	Cytoplasmic
	Q2FY78	0.00353488	2.24304	SAOUHSC_01587	Pseudouridine synthase	Cytoplasmic
	Q2FW99	0.00295608	2.20832	SAOUHSC_02400	EIICB-Mtl (PTS system mannitol-specific EIICB component)	Cytoplasmic Membrane
	Q2FZE0	0.0495631	2.0639	SAOUHSC_01091	SpoU_sub_bind domain-containing protein	Unknown
	Q2FZG6	0.0496986	2.04643	def	Peptide deformylase	Cytoplasmic
	Q2FW14	0.00332829	1.91281	rpmC	50S ribosomal protein L29	Cytoplasmic
	Q2FY72	0.00445562	1.89534	SAOUHSC_01593	NUDIX domain protein	Cytoplasmic
	Q2FVI6	0.00021421	1.88785	SAOUHSC_02724	Uncharacterized protein	Unknown	WP_031833295.1	Hypothetical membrane protein	S. aureus/100%
	Q2FX97	0.00114117	1.88113	SAOUHSC_01980	DNA-binding response regulator, putative	Cytoplasmic
	Q2FXP9	0.0256465	1.82539	infC	Translation initiation factor IF-3	Cytoplasmic
	Q2FZE9	0.00118623	1.8231	isdA	Iron-regulated surface determinant protein A	Cell Wall
	Q2FZQ3	0.0474853	1.77747	fabI	Enoyl-[acyl-carrier-protein] reductase [NADPH] FabI	Cytoplasmic Membrane
	Q2G093	0.014803	1.75814	ltaS	Lipoteichoic acid synthase	Cytoplasmic Membrane
	Q2FYZ5	0.00450208	1.75054	glpK	Glycerol kinase	Cytoplasmic
	Q2FYG7	0.0203769	1.74694	ndk	Nucleoside diphosphate kinase	Cytoplasmic
	Q2FWN8	0.0112057	1.74373	SAOUHSC_02244	Probable succinyl-diaminopimelate desuccinylase	Cytoplasmic
	Q2G294	0.0230761	1.74112	SAOUHSC_01846	Acyl-CoA synthetase	Cytoplasmic
	Q2FWI1	0.0103857	1.72649	kdpC	Potassium-transporting ATPase KdpC subunit	Cytoplasmic Membrane
	Q2FVW7	0.0488271	1.71141	SAOUHSC_02556	Uncharacterized protein	Unknown	CAC5943006.1	Acyl-CoA dehydrogenase	S. aureus/99.65%
	Q2FZF1	0.0199609	1.71133	rpmF	50S ribosomal protein L32	Cytoplasmic
	Q2FZ75	0.0443204	1.69041	pyrB	Aspartate carbamoyltransferase	Cytoplasmic
	Q2FYI5	0.0118887	1.68921	gpsB	Cell cycle protein GpsB	Cytoplasmic
	Q2FY64	0.00270877	1.6819	SAOUHSC_01601	Alpha-amylase	Cytoplasmic
	Q2FYJ0	0.00728086	1.67846	SAOUHSC_01455	Uncharacterized protein	Unknown	WP_070047620.1	Dynamin family protein	S. aureus/99.83%
	Q2G069	0.0167048	1.64629	murB	UDP-N-acetylenolpyruvoylglucosamine reductase	Cytoplasmic
	Q2FYK4	0.0143027	1.64147	SAOUHSC_01436	UPF0403 protein SAOUHSC_01436	Cytoplasmic
	Q2FUY9	0.000978793	1.63233	SAOUHSC_02956	DNA-binding response regulator, putative	Cytoplasmic
	Q2FX98	0.00204138	1.62589	SAOUHSC_01979	HTH cro/C1-type domain-containing protein	Cytoplasmic
	Q2FYJ7	0.00942765	1.62069	SAOUHSC_01443	RNase H domain-containing protein	Cell Wall
	Q2FYT7	0.0184172	1.61605	SAOUHSC_01338	UPF0154 protein SAOUHSC_01338	Cytoplasmic Membrane
	Q2FYZ4	0.00850974	1.60675	glpD	Aerobic glycerol-3-phosphate dehydrogenase	Cytoplasmic
	Q2FUX3	0.00948582	1.60015	isaB	Immunodominant staphylococcal antigen B	Extracellular
	Q2G0R3	0.0170708	1.5945	SAOUHSC_00483	30S ribosomal protein S1	Cytoplasmic
	Q2FWI0	0.00778697	1.58364	kdpB	Potassium-transporting ATPase ATP-binding subunit	Cytoplasmic Membrane
	Q2FWC6	0.0492353	1.57127	SAOUHSC_02372	Uncharacterized protein	Cytoplasmic	WP_061657951.1	DUF2750 domain-containing protein	S. aureus/99.55%
	Q2G1P9	0.0176326	1.55712	SAOUHSC_00054	Uncharacterized lipoprotein SAOUHSC_00054	Unknown
	Q2FY29	0.00620513	1.55439	SAOUHSC_01644	Lactamase_B domain-containing protein	Cytoplasmic
	Q2FW96	0.0281674	1.55179	mtlD	Mannitol-1-phosphate 5-dehydrogenase	Cytoplasmic
	Q2G2H5	0.0245879	1.54905	dnaA	Chromosomal replication initiator protein DnaA	Cytoplasmic
	Q2FWK9	0.0104649	1.54577	SAOUHSC_02280	t(6)A37 threonylcarbamoyladenosine biosynthesis protein TsaE	Cytoplasmic
	Q2G2W6	0.0150988	1.54402	SAOUHSC_02626	Uncharacterized protein	Cytoplasmic	MBO8626541.1	Hypothetical protein	S. aureus/99.28%
	Q9RQQ0	0.000586123	1.53143	icaR	Biofilm operon icaADBC HTH-type negative transcriptional regulator IcaR	Cytoplasmic
	Q2FVE7	0.0125136	1.51266	cntA	Metal-staphylopine-binding protein CntA	Cell Wall
	Q2FZU0	0.00157226	0.649646	pgi	Glucose-6-phosphate isomerase	Cytoplasmic
	Q2FWH6	0.005273	0.647732	kdpE	Transcriptional regulatory protein KdpE	Cytoplasmic
	Q2FWM2	0.0360577	0.645494	SAOUHSC_02267	Fructokinase, putative	Cytoplasmic
	Q2FXZ4	0.0411581	0.643342	prmA	Ribosomal protein L11 methyltransferase	Cytoplasmic
	Q2G0Q7	0.0100745	0.639031	SAOUHSC_00489	Dihydropteroate synthase	Cytoplasmic
	Q2FZJ2	0.0345263	0.637168	purS	Phosphoribosylformylglycinamidine synthase subunit PurS	Cytoplasmic
	Q2G0J0	0.0444417	0.63479	pta	Phosphate acetyltransferase	Cytoplasmic
	Q2FYL0	0.00797836	0.628135	SAOUHSC_01430	Phosphotransferase system enzyme IIA, putative	Cytoplasmic
	Q2G0Y6	0.0192064	0.625813	guaA	GMP synthase	Cytoplasmic
	Q2G2C1	0.00390226	0.624874	SAOUHSC_01064	Pyruvate carboxylase	Cytoplasmic
	Q2FYG2	0.030275	0.624143	SAOUHSC_01490	DNA-binding protein HU, putative	Cytoplasmic
	Q2G0Z8	0.0461122	0.616209	SAOUHSC_00363	Uncharacterized protein	Unknown	WP_001795623.1	Hypothetical protein	S. aureus/100%
	Q2G0M4	0.0116377	0.613047	SAOUHSC_00536	Branched-chain-amino-acid aminotransferase	Cytoplasmic
	Q2G241	0.00354343	0.611411	gltX	Glutamate--tRNA ligase	Cytoplasmic
	Q2G2T3	0.0228739	0.609877	rplI	50S ribosomal protein L9	Cytoplasmic
	Q2G094	0.0226856	0.606861	SAOUHSC_00727	AHS2 domain-containing protein	Cytoplasmic
	Q2FUZ8	0.0170705	0.606721	SAOUHSC_02947	Sulfite reductase (NADPH) flavoprotein alpha-component, putative	Cytoplasmic Membrane
	Q2FZD8	0.017493	0.605809	pheT	Phenylalanine--tRNA ligase beta subunit	Cytoplasmic
	Q2FZI6	0.00666542	0.605607	purH	Bifunctional purine biosynthesis protein PurH	Cytoplasmic
	Q9F0R1	0.0267152	0.605349	sarR	HTH-type transcriptional regulator SarR	Cytoplasmic
	P14738	0.0169521	0.604977	fnbA	Fibronectin-binding protein A	Cell Wall
	Q2FX14	0.000919121	0.603986	SAOUHSC_02092	Aminopeptidase PepS, putative	Cytoplasmic
	Q2FYJ1	0.0211561	0.599514	SAOUHSC_01454	53EXOc domain-containing protein	Unknown
	Q2FY33	0.0269115	0.596973	gcvT	Aminomethyltransferase	Cytoplasmic
	Q2G1D8	0.0298165	0.588108	pflB	Formate acetyltransferase	Cytoplasmic
	Q2FXM7	0.000931515	0.586578	accA	Acetyl-coenzyme A carboxylase carboxyl transferase subunit alpha	Cytoplasmic
	Q2G0B9	0.0335207	0.573331	SAOUHSC_00686	Uncharacterized protein	Cytoplasmic	WP_072467956.1	Hypothetical protein	S. aureus/98.99%
	Q2FXI5	0.0171639	0.569335	SAOUHSC_01861	Uncharacterized protein	Cytoplasmic	WP_031769955.1	M42 family metallopeptidase	S. aureus/99.72%
	Q2FXL9	0.0478818	0.566399	SAOUHSC_01816	Uncharacterized peptidase SAOUHSC_01816	Cytoplasmic
	Q2FYF4	0.0478818	0.566399	SAOUHSC_01497	L-asparaginase, putative	Cytoplasmic
	Q2FZL1	0.0283976	0.562527	SAOUHSC_00989	Aminotransferase	Cytoplasmic
	Q2FYF3	0.000101922	0.559593	SAOUHSC_01499	Uncharacterized protein	Cytoplasmic	ATX72974.1	Thioredoxin reductase	S. aureus/100%
	Q2FXL3	0.0117845	0.558392	tpx	Thiol peroxidase	Unknown
	Q2FZI5	0.0493726	0.55682	purD	Phosphoribosylamine--glycine ligase	Cytoplasmic
	Q2FWM9	0.0259373	0.553227	SAOUHSC_02259	CN hydrolase domain-containing protein	Cytoplasmic
	Q2FZ17	0.0243488	0.543816	SAOUHSC_01254	HTH gntR-type domain-containing protein	Unknown
	Q2G0L0	0.0369639	0.536449	SAOUHSC_00550	Uncharacterized protein	Cytoplasmic	WP_111014978.1	Bacillithiol biosynthesis deacetylase BshB2	S. aureus/99.55%
	Q2FZJ3	0.0201664	0.529573	purC	Phosphoribosylaminoimidazole-succinocarboxamide synthase	Cytoplasmic
	Q2FZ15	0.00519677	0.52617	SAOUHSC_01256	Uncharacterized protein	Unknown	HBC4723817.1	Insulinase family protein	S. aureus/99.77%
	Q2FZU7	0.00113825	0.524517	SAOUHSC_00893	FMN oxidoreductase, putative	Cytoplasmic
	Q2G0S7	0.0264087	0.516882	SAOUHSC_00467	Pur operon repressor	Cytoplasmic
	Q2G1Y7	0.0143402	0.515861	SAOUHSC_01061	Uncharacterized protein	Unknown	HAR6940057.1	Hypothetical protein	S. aureus/99.38%
	Q2G1Q4	0.0265944	0.507999	SAOUHSC_00049	AAA_12 domain-containing protein	Unknown
	Q2G2V9	0.0443917	0.507377	SAOUHSC_02006	Uncharacterized protein	Cytoplasmic Membrane	WP_070974461.1	Metal-dependent hydrolase	S. aureus/99.69%
	Q2G1P4	0.0264227	0.50519	SAOUHSC_00060	PhoU domain-containing protein	Cytoplasmic Membrane
	Q2FZG8	0.0456208	0.504724	SAOUHSC_01036	UPF0356 protein SAOUHSC_01036	Cytoplasmic
	Q2FZ53	0.00157339	0.496703	SAOUHSC_01199	3-oxoacyl-[acyl-carrier-protein] reductase	Cytoplasmic
	Q2G0P9	0.0140392	0.487535	SAOUHSC_00501	Uncharacterized protein	Cytoplasmic Membrane	WP_105793409.1	NupC/NupG family nucleoside CNT transporter	S. aureus/99.75%
	Q2G242	0.00438225	0.483639	SAOUHSC_00508	TRAM domain-containing protein	Cytoplasmic Membrane
	Q2G2G9	0.003059	0.480141	recX	Regulatory protein RecX	Cytoplasmic
	Q2G1H0	0.0250612	0.479034	SAOUHSC_00153	Indolepyruvate decarboxylase, putative	Cytoplasmic
	Q2G059	0.0437233	0.477542	SAOUHSC_00763	Uncharacterized protein	Cytoplasmic	MBS3316491.1	YigZ family protein	S. aureus/99.53%
	Q2FZ65	0.0358122	0.474998	SAOUHSC_01186	PPM-type phosphatase domain-containing protein	Cytoplasmic
	Q2FY61	0.0470989	0.472334	SAOUHSC_01604	VOC domain-containing protein	Cytoplasmic
	Q2FV89	0.0101783	0.470546	SAOUHSC_02845	Thioredoxin domain-containing protein	Cytoplasmic
	Q2G0K6	0.00121782	0.469601	SAOUHSC_00554	SIS domain protein	Unknown
	Q2G1S2	0.0235475	0.467883	SAOUHSC_00462	Uncharacterized protein	Cytoplasmic	WP_053507442.1	TatD family hydrolase	S. aureus/99.61%
	Q2FV28	0.0370786	0.461852	queH	Epoxyqueuosine reductase QueH	Cytoplasmic
	Q2FVM6	0.0383356	0.459268	nreB	Oxygen sensor histidine kinase NreB	Cytoplasmic Membrane
	Q2FZJ0	0.0175588	0.456617	purL	Phosphoribosylformylglycinamidine synthase subunit PurL	Cytoplasmic
	Q2FV11	0.00264386	0.45252	betA	Oxygen-dependent choline dehydrogenase	Cytoplasmic Membrane
	Q2FZY4	0.00715198	0.451665	SAOUHSC_00850	NifU_N domain-containing protein	Cytoplasmic
	Q2G0B4	0.0246035	0.446974	uppP	Undecaprenyl-diphosphatase	Cytoplasmic Membrane
	Q2FYY8	0.0381363	0.440772	SAOUHSC_01284	Uncharacterized protein	Cytoplasmic	NGQ45710.1	Aminotransferase class I/II-fold pyridoxal phosphate-dependent enzyme	S. aureus/100%
	Q2FX90	0.00273498	0.438546	SAOUHSC_01987	Uncharacterized protein	Cytoplasmic	WP_154284644.1	Glucosamine-6-phosphate isomerase	S. aureus/99.5%
	Q2G2U1	0.00104664	0.436909	saeS	Histidine protein kinase SaeS	Cytoplasmic Membrane
	Q2FXV4	0.00354804	0.436713	SAOUHSC_01727	Aminotran_5 domain-containing protein	Cytoplasmic
	Q2FWZ8	0.0124075	0.436257	ftnA	Bacterial non-heme ferritin	Cytoplasmic
	Q2G277	0.00280447	0.431671	SAOUHSC_00774	Uncharacterized protein	Cytoplasmic	WP_115289280.1	HD domain-containing protein	S. aureus/99.54%
	Q2FXW3	0.0124181	0.429676	SAOUHSC_01718	Uncharacterized protein	Cytoplasmic	WP_098686243.1	O-methyltransferase	S. aureus/99.53%
	Q2FZ05	0.00262944	0.427283	SAOUHSC_01266	Uncharacterized protein	Cytoplasmic	EFG41507.1	2-oxoglutarate ferredoxin oxidoreductase subunit alpha	S. aureus A9754/100%
	Q2FZJ1	0.0166552	0.425543	purQ	Phosphoribosylformylglycinamidine synthase subunit PurQ	Cytoplasmic
	Q2FYZ3	0.00310195	0.423191	SAOUHSC_01279	Hydrolase, alpha/beta fold family domain protein	Cytoplasmic Membrane
	P72360	0.0222222	0.412519	scdA	Iron-sulfur cluster repair protein ScdA	Cytoplasmic
	Q2FZP4	0.0390671	0.412323	prfC	Peptide chain release factor 3	Cytoplasmic
	Q2FZA2	0.00665568	0.405702	SAOUHSC_01137	Uncharacterized protein	Cytoplasmic	WP_078367447.1	YjjG family noncanonical pyrimidine nucleotidase	S. aureus/100%
	Q2FWF1	0.0386479	0.405603	atpC	ATP synthase epsilon chain	Cytoplasmic
	Q2FVF9	0.020674	0.404091	SAOUHSC_02755	Uncharacterized protein	Cytoplasmic	ADL66502.1	M42 family glutamyl aminopeptidase	S. aureus JKD6008/100%
	Q2FXL0	0.0445537	0.393775	SAOUHSC_01825	Aminotran_5 domain-containing protein	Cytoplasmic
	Q2G275	0.0329993	0.389603	recF	DNA replication and repair protein RecF	Cytoplasmic
	Q2FWL0	0.0351296	0.388673	SAOUHSC_02279	Peptidase_M22 domain-containing protein	Unknown
	Q2FZ88	0.0012715	0.374229	SAOUHSC_01152	Purine nucleoside phosphorylase	Unknown
	Q2FXG0	0.0475876	0.372801	SAOUHSC_01888	Riboflavin synthase, alpha subunit	Cytoplasmic
	Q2G1N9	0.0238209	0.360116	SAOUHSC_00067	L-lactate permease	Cytoplasmic Membrane
	Q2G0V7	0.0119259	0.351177	SAOUHSC_00417	Hydrolase_4 domain-containing protein	Cytoplasmic
	Q2FZF6	0.0413499	0.34911	SAOUHSC_01074	Uncharacterized protein	Unknown	WP_117218819.1	16S rRNA (guanine(966)-N(2))-methyltransferase RsmD	S. aureus/100%
	Q2FVS3	0.0227455	0.346242	SAOUHSC_02619	ABC transporter domain-containing protein	Cytoplasmic Membrane
	Q2G188	0.0321317	0.344167	esaA	Type VII secretion system accessory factor EsaA	Cytoplasmic Membrane
	Q2G2G3	0.0404516	0.341134	mntH	Divalent metal cation transporter MntH	Cytoplasmic Membrane
	Q2G2G0	1.94485e-05	0.339799	SAOUHSC_00717	DM13 domain-containing protein	Unknown
	Q2FYG6	0.0348112	0.33549	SAOUHSC_01486	Heptaprenyl diphosphate syntase component II, putative	Cytoplasmic
	Q2G0I4	0.000342838	0.334528	SAOUHSC_00581	Uncharacterized protein	Cytoplasmic	WP_117433978.1	FAD-containing oxidoreductase	S. aureus/99.77%
	Q2G0N7	0.00182756	0.331378	SAOUHSC_00523	MTS domain-containing protein	Cytoplasmic
	Q2G126	0.0274232	0.327057	SAOUHSC_00330	Uncharacterized protein	Unknown	WP_115276579.1	DUF1398 family protein	S. aureus/100%
	Q2FW01	0.0244483	0.324146	SAOUHSC_02519	N-acetyltransferase domain-containing protein	Cytoplasmic
	Q2G2G2	0.0308575	0.314912	saeR	Response regulator SaeR	Cytoplasmic
	Q2FWD5	0.0172058	0.312763	SAOUHSC_02364	HTH hxlR-type domain-containing protein	Cytoplasmic
	Q2FZ85	0.0178697	0.299949	SAOUHSC_01155	Uncharacterized protein	Cytoplasmic Membrane	WP_148246086.1	YggT family protein	S. aureus/98.96%
	Q2G1A5	0.012512	0.295627	rbsD	D-ribose pyranase	Cytoplasmic
	Q2FV02	0.0112117	0.293865	SAOUHSC_02942	Anaerobic ribonucleoside-triphosphate reductase, putative	Cytoplasmic
	Q2G178	0.0187424	0.288452	essG	Type VII secretion system protein EsaG	Unknown
	Q2G2N4	0.0462991	0.286867	glcT	Protein GlcT	Cytoplasmic
	Q2G0E2	0.0213212	0.286034	SAOUHSC_00663	N-acetyltransferase domain-containing protein	Cytoplasmic
	Q2FVQ3	0.000795188	0.281503	SAOUHSC_02649	Uncharacterized protein	Unknown	OFO54530.1	CDP-glycerol glycerophosphotransferase	S. aureus/99.82%
	Q2G2A1	0.0296084	0.260977	SAOUHSC_01692	CMP/dCMP-type deaminase domain-containing protein	Cytoplasmic
	Q2FVK5	0.0120475	0.253598	sbi	Immunoglobulin-binding protein Sbi	Unknown
	Q2FWM5	0.0136847	0.241473	SAOUHSC_02264	Accessory gene regulator protein C	Cytoplasmic Membrane
	Q2G0A0	0.00969701	0.240776	SAOUHSC_00705	Cys-tRNA(Pro)/Cys-tRNA(Cys) deacylase	Unknown
	Q2G1D7	0.0183466	0.240064	pflA	Pyruvate formate-lyase-activating enzyme	Cytoplasmic
	Q2G1V0	0.0204353	0.23943	SAOUHSC_02687	Formate/nitrite transporter, putative	Cytoplasmic Membrane
	Q2G282	0.00512558	0.236984	perR	Peroxide-responsive repressor PerR	Cytoplasmic
	Q2FVH8	0.0327685	0.231243	SAOUHSC_02733	Membrane protein, putative	Cytoplasmic Membrane
	Q2G0D8	0.00647614	0.230398	SAOUHSC_00667	ABC transporter ATP-binding protein, putative	Cytoplasmic Membrane
	Q2G1U2	0.00682467	0.220266	SAOUHSC_01174	3-dmu-9_3-mt domain-containing protein	Unknown
	Q2G0T3	0.037973	0.215616	recR	Recombination protein RecR	Cytoplasmic
	Q2FZJ4	0.0022443	0.195661	purK	N5-carboxyaminoimidazole ribonucleotide synthase	Cytoplasmic Membrane
	Q2G0U9	0.0305805	0.186362	sle1	N-acetylmuramoyl-L-alanine amidase sle1	Cell Wall
	Q2FV60	0.00950173	0.184775	crtN	4,4'-diapophytoene desaturase	Unknown
	Q2G2W2	0.00683717	0.184618	SAOUHSC_02628	Uncharacterized protein	Cytoplasmic Membrane	NGR78481.1	Hypothetical protein	S. aureus/99.53%
	Q9F1K0	0.00718861	0.182503	dnaE	DNA polymerase III subunit alpha	Cytoplasmic
	Q2FX00	0.00349149	0.170778	SAOUHSC_02106	GATase cobBQ-type domain-containing protein	Cytoplasmic
	Q2G058	0.00994671	0.166165	SAOUHSC_00764	Uncharacterized protein	Unknown	MBR9222705.1	Fatty acid kinase FakB1	S. aureus/99.21%
	Q2FZI9	0.00793652	0.155191	purF	Amidophosphoribosyltransferase	Cytoplasmic
	Q2FYN2	0.00514985	0.152253	cspA	Cold shock protein CspA	Cytoplasmic
	Q2FYJ2	0.0399846	0.151367	ald1	Alanine dehydrogenase 1	Cytoplasmic
	Q2FZI8	0.00366311	0.142398	purM	Phosphoribosylformylglycinamidine cyclo-ligase	Cytoplasmic
	Q2FVA8	0.000232136	0.139044	SAOUHSC_02825	Uncharacterized protein	Cytoplasmic	WP_044291126.1	Ring-cleaving dioxygenase	S. aureus/100%
	Q2G0L7	0.00111115	0.134567	azo1	FMN-dependent NADPH-azoreductase	Unknown
	Q2FWB7	0.000605215	0.121788	SAOUHSC_02381	Ferritin domain-containing protein	Cytoplasmic
	Q2G0S9	0.0213658	0.108435	SAOUHSC_00465	Uncharacterized protein	Cytoplasmic	WP_049314076.1	Veg family protein	S. aureus/99.85%
	Q2G1M1	0.00355724	0.0785941	SAOUHSC_00086	Acetoin(diacetyl) reductase	Cytoplasmic
