# Supplementary material for: Comparative proteomic investigation of multiple methicillin-resistant Staphylococcus aureus strains generated through adaptive laboratory evolution
Source: iScience. 2021 Aug 6;24(9):102950. doi: 10.1016/j.isci.2021.102950 (PMC8377494; doi:10.1016/j.isci.2021.102950)
Supplement: Table S5. Differentially expressed proteins in the DAP-treated S1D14 compared to DAP-treated ancestral, DAP-treated S2D14 compared to DAP-treated ancestral, and DAP-treated S3D14 compared to DAP-treated ancestral, Related to Figure 4 [file mmc4.xlsx]

## Sheet: Table S4
Table S5. Differentially expressed proteins in the DAP-treated S1D14 compared to DAP-treated ancestral, DAP-treated S2D14 compared to DAP-treated ancestral, and DAP-treated S3D14 compared to DAP-treated ancestral.
Strains	Entry	P-value	fold change	Gene	Protein	Localization	BLASTp protein homolog information for uncharacterized proteins
							NCBI accession	Protein name	Species/percent identity
S1D14 treated vs Ancestral treated	Q2G1K3	0.0284445	7.56086	SAOUHSC_00119	Capsular polysaccharide synthesis enzyme Cap8F	Cytoplasmic
	Q2FXX4	0.0212663	7.2443	SAOUHSC_01706	Fido domain-containing protein	Cytoplasmic
	Q2FXX9	0.00553883	6.62436	SAOUHSC_01701	Uncharacterized protein	Cytoplasmic Membrane	NGD29306.1	YqeG family HAD IIIA-type phosphatase	S. aureus/99.43%
	Q2FUV7	0.00104708	5.90809	SAOUHSC_02994	Uncharacterized protein	Unknown	WP_123118351.1	Hypothetical protein	S. aureus/99.16%
	Q2G2P5	0.00015832	5.84301	nikA	Nickel-binding protein NikA	Cell Wall
	Q2G1C9	0.00218429	4.78038	SAOUHSC_00196	6-phosphogluconate dehydrogenase, decarboxylating	Unknown
	Q2G1K8	0.0235845	4.49731	SAOUHSC_00114	Capsular polysaccharide biosynthesis protein, putative	Cytoplasmic Membrane
	Q9EZ12	0.00253134	4.39972	dapA	4-hydroxy-tetrahydrodipicolinate synthase	Cytoplasmic
	Q2FXI3	0.00427502	4.35305	SAOUHSC_01864	Lactamase_B domain-containing protein	Cytoplasmic
	Q2G2K5	0.0122599	4.295	ureC	Urease subunit alpha	Cytoplasmic
	Q2G1M2	0.00955487	4.0349	SAOUHSC_00085	Uncharacterized protein	Cytoplasmic Membrane	MBD6918814.1	MFS transporter	S. aureus/99.52%
	Q2G1K2	0.00667343	4.00069	SAOUHSC_00120	UDP-N-acetylglucosamine 2-epimerase	Cytoplasmic
	Q2FXX2	0.00505885	3.71264	pxpA	5-oxoprolinase subunit A	Cytoplasmic
	Q2FV59	0.0195498	3.64089	crtM	4,4'-diapophytoene synthase	Cytoplasmic
	Q2G273	0.00659941	3.48813	ureG	Urease accessory protein UreG	Cytoplasmic
	Q2G233	0.00197745	3.16321	SAOUHSC_02135	Prephenate dehydratase	Cytoplasmic
	Q2FVA9	0.0130536	3.00367	SAOUHSC_02824	Abhydrolase_2 domain-containing protein	Cytoplasmic
	Q2G1J4	0.0133963	2.97801	SAOUHSC_00128	Cap5O protein/UDP-N-acetyl-D-mannosaminuronic acid dehydrogenase	Cytoplasmic
	Q2FYR8	0.0155776	2.88887	SAOUHSC_01367	Anthranilate synthase component II, putative	Unknown
	Q2FUX7	0.0245944	2.87843	arcA	Arginine deiminase	Cytoplasmic
	Q2FV69	0.0406347	2.87441	SAOUHSC_02867	HTH tetR-type domain-containing protein	Cytoplasmic
	Q2G1L4	0.0440573	2.71767	SAOUHSC_00108	Uncharacterized protein	Unknown	AUU44989.1	Transcriptional regulator	S. aureus/98.51%
	Q2G1C8	0.00228814	2.50757	SAOUHSC_00197	Uncharacterized protein	Cytoplasmic	AVP09850.1	Long-chain-acyl-CoA dehydrogenase	S. aureus/100%
	Q2FYP0	0.00382507	2.50259	asd	Aspartate-semialdehyde dehydrogenase	Cytoplasmic
	Q2G1I7	0.00513932	2.48462	SAOUHSC_00135	Uncharacterized protein	Cytoplasmic	MBN5643610.1	DUF4242 domain-containing protein	S. aureus/99.41%
	Q2FYR3	0.0485912	2.41769	trpA	Tryptophan synthase alpha chain	Cytoplasmic
	Q2G1K4	0.0281289	2.38716	SAOUHSC_00118	Capsular polysaccharide biosynthesis protein Cap5E, putative	Cytoplasmic
	Q2FXD3	0.0212394	2.32348	SAOUHSC_01930	Uncharacterized protein	Unknown	WP_002868972.1	DUF1433 domain-containing protein	S. aureus/100%
	Q2FW59	0.0400592	2.3181	SAOUHSC_02458	DUF3885 domain-containing protein	Cytoplasmic Membrane
	Q2FYR4	0.00575352	2.24489	trpB	Tryptophan synthase beta chain	Cytoplasmic
	Q2G122	0.0033739	2.23474	metE	5-methyltetrahydropteroyltriglutamate--homocysteine methyltransferase	Cytoplasmic
	Q2G1H9	0.00364949	2.22815	SAOUHSC_00144	Acyl-CoA synthetase	Cytoplasmic
	Q2G1J3	0.00409888	2.1677	SAOUHSC_00129	UDP-N-acetylglucosamine 2-epimerase	Cytoplasmic
	Q2G0T6	0.0382286	1.95185	SAOUHSC_00441	N-acetyltransferase domain-containing protein	Cytoplasmic
	Q2FYV4	0.0197952	1.9277	SAOUHSC_01320	Homoserine dehydrogenase	Unknown
	Q2FVQ1	0.00327687	1.85318	SAOUHSC_02651	N-acetyltransferase domain-containing protein	Cytoplasmic
	Q2FZZ8	0.0242353	1.83695	gcvH	Glycine cleavage system H protein	Cytoplasmic
	Q2FYV3	0.0200485	1.81446	SAOUHSC_01321	Threonine synthase	Cytoplasmic
	Q2G0L7	0.00170206	1.80964	azo1	FMN-dependent NADPH-azoreductase	Unknown
	Q2FX97	0.0316587	1.80143	SAOUHSC_01980	DNA-binding response regulator, putative	Cytoplasmic
	gene_2659	0.0497828	1.80081	-	Uncharacterized protein	Unknown	HAR4318897.1	Pathogenicity island protein	S. aureus/99.61%
	O05154	0.0486975	1.79389	tagX	Putative glycosyltransferase TagX	Cytoplasmic Membrane
	Q2FXY1	0.000131071	1.76286	aroE	Shikimate dehydrogenase	Cytoplasmic
	Q2FXK2	0.0282369	1.75539	SAOUHSC_01832	Aminotran_5 domain-containing protein	Cytoplasmic
	Q2G0Y0	0.0208596	1.70997	SAOUHSC_00382	NAD(P)-bd_dom domain-containing protein	Cytoplasmic
	Q2G2L0	0.0032366	1.69841	SAOUHSC_00638	HTH	Cytoplasmic
	Q2FYS7	0.0367483	1.69812	SAOUHSC_01349	Uncharacterized protein SAOUHSC_01349	Cytoplasmic	WP_106710417.1	HesB/YadR/YfhF family protein	S. aureus/98.98%
	Q2G1K7	0.0438407	1.65976	SAOUHSC_00115	Non-specific protein-tyrosine kinase	Cytoplasmic Membrane
	Q2G0E8	0.0142734	1.61152	SAOUHSC_00658	Phosphoenolpyruvate--glycerone phosphotransferase	Cytoplasmic
	Q2FZY5	0.000703676	1.58654	SAOUHSC_00849	Probable cysteine desulfurase	Cytoplasmic
	Q2FXI5	0.0378294	1.58115	SAOUHSC_01861	Uncharacterized protein	Cytoplasmic	WP_031769955.1	M42 family metallopeptidase	S. aureus/99.72%
	Q2FZZ9	0.00869455	1.57673	SAOUHSC_00835	Uncharacterized protein	Cytoplasmic	HBC8688608.1	Arsenate reductase family protein	S. aureus/100%
	Q2FZ65	0.00973369	1.56986	SAOUHSC_01186	PPM-type phosphatase domain-containing protein	Cytoplasmic
	Q2FVF9	0.049064	1.53359	SAOUHSC_02755	Uncharacterized protein	Cytoplasmic	ADL66502.1	M42 family glutamyl aminopeptidase	S. aureus JKD6008/100%
	Q2FWA8	0.0216338	1.51311	SAOUHSC_02390	Lytic regulatory protein, putative	Cytoplasmic Membrane
	Q2FUQ4	0.0206195	1.50344	rsmG	Ribosomal RNA small subunit methyltransferase G	Cytoplasmic
	Q2G2J2	0.0154823	0.661941	ssaA2	Staphylococcal secretory antigen ssaA2	Extracellular
	Q2FWZ8	0.0112999	0.660478	ftnA	Bacterial non-heme ferritin	Cytoplasmic
	Q2FZI3	0.0225025	0.659252	SAOUHSC_01021	Uncharacterized protein	Cytoplasmic Membrane	WP_050969917.1	ABC transporter ATP-binding protein	S. aureus/99.79%
	Q2G1P4	0.0293555	0.647874	SAOUHSC_00060	PhoU domain-containing protein	Cytoplasmic Membrane
	Q2FVA8	0.0348895	0.644147	SAOUHSC_02825	Uncharacterized protein	Cytoplasmic	WP_044291126.1	Ring-cleaving dioxygenase	S. aureus/100%
	Q2FV28	0.0435483	0.635429	queH	Epoxyqueuosine reductase QueH	Cytoplasmic
	Q2G218	0.00617257	0.635315	ldh1	L-lactate dehydrogenase 1	Cytoplasmic
	Q2FVL8	0.0128003	0.634536	SAOUHSC_02684	Assimilatory nitrite reductase [NAD(P)H], large subunit, putative	Cytoplasmic
	Q2FV63	0.0210252	0.63139	copZ	Copper chaperone CopZ	Cytoplasmic
	Q2G168	0.024617	0.629049	SAOUHSC_00285	Uncharacterized protein	Cytoplasmic Membrane	WP_031907979.1	ABC transporter permease/FtsX-like permease family protein	S. aureus/99.71%
	Q2G2H8	0.0126979	0.622014	mnhE1	Na(+)/H(+) antiporter subunit E1	Cytoplasmic Membrane
	Q2G0F3	0.0245417	0.619365	SAOUHSC_00616	AB hydrolase-1 domain-containing protein	Cytoplasmic
	Q2FVX4	0.0209625	0.617677	SAOUHSC_02549	Molybdenum ABC transporter, periplasmic molybdate-binding protein	Unknown
	Q2G1Z9	0.00358142	0.61308	nadK	NAD kinase	Cytoplasmic
	gene_2726	0.0393908	0.61178	-	Uncharacterized protein	Unknown	WP_162683737.1	DUF87 domain-containing protein	S. aureus/99.85%
	P60070	0.00544477	0.611057	rsbV	Anti-sigma-B factor antagonist	Cytoplasmic
	Q2FZW4	0.0418299	0.599689	dltC	D-alanyl carrier protein	Cytoplasmic
	Q2FY36	0.00527757	0.593258	SAOUHSC_01630	Rhodanese domain-containing protein	Unknown
	Q2G1X1	0.0298467	0.588226	SAOUHSC_01120	Uncharacterized protein	Unknown	WP_182055577.1	Hypothetical protein	S. aureus/98.7%
	Q2FVY4	0.00978707	0.588184	mobA	Probable molybdenum cofactor guanylyltransferase	Cytoplasmic
	Q2FXA7	0.0180214	0.587569	SAOUHSC_01958	Uncharacterized protein	Cytoplasmic	HAR4544933.1	Serine hydrolase family protein	S. aureus/98.91%
	Q2FZJ3	0.00281197	0.586743	purC	Phosphoribosylaminoimidazole-succinocarboxamide synthase	Cytoplasmic
	Q2G2U1	0.0255687	0.578281	saeS	Histidine protein kinase SaeS	Cytoplasmic Membrane
	Q2FWB6	0.0154604	0.578148	SAOUHSC_02382	Uncharacterized protein	Cytoplasmic Membrane	WP_044290722.1	Thiol-disulfide oxidoreductase DCC family protein	S. aureus/100%
	gene_1727	0.00452705	0.575691	-	Uncharacterized protein	Unknown	HAR5517706.1	Multi-copper oxidase Mco	S. aureus/99.79%
	Q2G1S3	0.00581222	0.57328	purA	Adenylosuccinate synthetase	Cytoplasmic
	Q2FZH3	0.000179834	0.567416	SAOUHSC_01031	Cytochrome d ubiquinol oxidase, subunit I, putative	Cytoplasmic Membrane
	gene_2771	0.036726	0.562763	-	Uncharacterized protein	Unknown	CAC8801592.1	Plasmid segregation protein ParR	S. aureus/99.08%
	Q2G170	0.0189337	0.558796	SAOUHSC_00284	5'-nucleotidase, lipoprotein e(P4) family	Unknown
	Q2FWP0	0.0088389	0.558696	SAOUHSC_02241	Uncharacterized leukocidin-like protein 1	Extracellular
	Q2FYU4	0.0139123	0.55829	guaC	GMP reductase	Cytoplasmic
	Q2FYV6	0.0194251	0.555208	SAOUHSC_01318	Uncharacterized protein	Cytoplasmic	SCS53713.1	Hypothetical protein	S. aureus/100%
	Q2FXN7	0.0041777	0.551688	SAOUHSC_01799	Sensor protein kinase WalK	Cytoplasmic Membrane
	Q2G257	0.0354744	0.550162	SAOUHSC_01477	Uncharacterized protein	Cytoplasmic Membrane	WP_031844830.1	Zinc metallopeptidase	S. aureus/99.56%
	Q2FY24	0.042797	0.549393	SAOUHSC_01649	Rhomboid family protein	Cytoplasmic Membrane
	Q2FYU8	0.0219454	0.523715	SAOUHSC_01326	AA_permease domain-containing protein	Cytoplasmic Membrane
	Q2G1D9	0.0080277	0.520593	SAOUHSC_00186	Lipoprotein, putative	Cytoplasmic Membrane
	Q2FUS2	0.0317688	0.517517	SAOUHSC_03030	Na(+)/dicarboxylate symporter	Cytoplasmic Membrane
	Q2G0U9	0.00589078	0.517044	sle1	N-acetylmuramoyl-L-alanine amidase sle1	Cell Wall
	Q2FYK3	0.0230319	0.513864	cvfC	Conserved virulence factor C	Cytoplasmic
	P02976	0.00132882	0.511157	spa	Immunoglobulin G-binding protein A	Cell Wall
	Q2G2M9	0.0252471	0.508261	SAOUHSC_02003	Putative multidrug export ATP-binding/permease protein SAOUHSC_02003	Cytoplasmic Membrane
	Q2FV48	0.0116409	0.501072	SAOUHSC_02891	HTH tetR-type domain-containing protein	Cytoplasmic
	Q2FWX4	0.0208711	0.499284	SAOUHSC_02147	DUF4097 domain-containing protein	Unknown
	Q2G0F2	0.0238642	0.49561	SAOUHSC_00617	Uncharacterized protein	Unknown	HAR5256991.1	Hypothetical protein	S. aureus/100%
	Q2FVB9	0.0012999	0.485888	SAOUHSC_02815	MFS domain-containing protein	Cytoplasmic Membrane
	Q2FZI8	0.000318132	0.479275	purM	Phosphoribosylformylglycinamidine cyclo-ligase	Cytoplasmic
	Q2FZ01	0.0054449	0.477341	SAOUHSC_01270	Uncharacterized protein	Unknown	WP_044118905.1	YlbF family regulator	S. aureus/99.17%
	Q2FYT0	0.00690277	0.467815	SAOUHSC_01346	Glycine betaine transporter, putative	Cytoplasmic Membrane
	Q2G2N2	0.0260674	0.465116	SAOUHSC_01358	Uncharacterized protein	Cytoplasmic Membrane	WP_031834388.1	AI-2E family transporter	S. aureus/99.75%
	Q2FZI6	0.00407436	0.465106	purH	Bifunctional purine biosynthesis protein PurH	Cytoplasmic
	Q2FZJ0	0.00213883	0.45555	purL	Phosphoribosylformylglycinamidine synthase subunit PurL	Cytoplasmic
	Q2FZ40	0.00416346	0.45336	SAOUHSC_01213	Uncharacterized protein	Cytoplasmic Membrane	WP_031786024.1	Lipoteichoic acid-specific glycosyltransferase YfhO	S. aureus/99.88%
	Q2FVV1	0.0361252	0.453133	SAOUHSC_02590	AA_permease domain-containing protein	Cytoplasmic Membrane
	Q2G1E0	0.0421514	0.449886	hptS	Sensor protein kinase HptS	Cytoplasmic Membrane
	Q2FYJ2	0.000667084	0.438697	ald1	Alanine dehydrogenase 1	Cytoplasmic
	Q2FZJ2	0.00391098	0.434556	purS	Phosphoribosylformylglycinamidine synthase subunit PurS	Cytoplasmic
	Q2FVX8	0.00135379	0.425734	SAOUHSC_02544	Molybdenum cofactor biosynthesis protein B	Cytoplasmic
	Q2FZJ5	0.000211531	0.407897	purE	N5-carboxyaminoimidazole ribonucleotide mutase	Cytoplasmic Membrane
	Q2G2G0	0.0318071	0.389675	SAOUHSC_00717	DM13 domain-containing protein	Unknown
	Q2FZJ1	0.00604198	0.387504	purQ	Phosphoribosylformylglycinamidine synthase subunit PurQ	Cytoplasmic
	Q2G2T7	0.000857549	0.381173	SAOUHSC_00713	Glyco_trans_2-like domain-containing protein	Cytoplasmic Membrane
	Q2FZI9	0.00119812	0.376595	purF	Amidophosphoribosyltransferase	Cytoplasmic
	Q2FZI7	0.0262644	0.37296	purN	Phosphoribosylglycinamide formyltransferase	Cytoplasmic
	Q2FZG3	0.0125466	0.35984	SAOUHSC_01067	Uncharacterized protein	Cytoplasmic Membrane	WP_111082997.1	DUF420 domain-containing protein	S. aureus/99.35%
	Q2FZJ4	9.21103e-05	0.343614	purK	N5-carboxyaminoimidazole ribonucleotide synthase	Cytoplasmic Membrane
	Q2G2G3	0.0491072	0.334046	mntH	Divalent metal cation transporter MntH	Cytoplasmic Membrane
	Q2FZI4	0.00978287	0.325763	SAOUHSC_01019	Uncharacterized protein	Cytoplasmic Membrane	EGQ1518472.1	Energy-coupling factor transporter transmembrane protein EcfT	S. aureus/100%
	Q2G1T5	0.000408519	0.29703	SAOUHSC_02802	Fibronectin binding protein B, putative	Cell Wall
	Q2FVS1	0.0285277	0.289193	SAOUHSC_02621	Putative 3-methyladenine DNA glycosylase	Unknown
	Q2FY29	0.0013801	0.285674	SAOUHSC_01644	Lactamase_B domain-containing protein	Cytoplasmic
	Q2FWN9	0.000852029	0.277757	SAOUHSC_02243	Uncharacterized leukocidin-like protein 2	Extracellular
	Q2G1I2	0.0145776	0.260255	SAOUHSC_00141	DUF2294 domain-containing protein	Unknown
	Q2FWI3	0.00494314	0.241835	SAOUHSC_02308	Uncharacterized protein	Cytoplasmic Membrane	WP_001294630.1	PH domain-containing protein	S. aureus/99.81%
	gene_2731	0.0241589	0.241599	-	Uncharacterized protein	Unknown	WP_031796197.1	Hypothetical protein	S. aureus/98.7%
	Q2FZ11	0.000319206	0.228436	pgsA	CDP-diacylglycerol--glycerol-3-phosphate 3-phosphatidyltransferase	Cytoplasmic Membrane
	gene_10	0.0230732	0.214612	-	Uncharacterized protein	Unknown	WP_124780109.1	Phage tail protein	S. aureus/99.53%
	Q2FVH2	0.00145615	0.190721	SAOUHSC_02740	Drug transporter, putative	Cytoplasmic Membrane
	P14738	0.00259084	0.17568	fnbA	Fibronectin-binding protein A	Cell Wall
	Q2FVB4	0.000644829	0.172809	SAOUHSC_02820	ABC transporter domain-containing protein	Cytoplasmic Membrane
	gene_4	0.00382906	0.155411	-	Uncharacterized protein	Unknown	WP_117206740.1	Phage major capsid protein	S. aureus/100%
	Q2FWW1	0.0026619	0.127457	SAOUHSC_02161	MHC class II analog protein	Cytoplasmic Membrane
	Q2FVK3	0.000363092	0.0918863	SAOUHSC_02708	Gamma-hemolysin h-gamma-ii subunit, putative	Extracellular
	Q2G2B2	0.00621326	0.0660284	sasG	Surface protein G	Cell Wall
	Q2FVK5	7.54612e-06	0.0646409	sbi	Immunoglobulin-binding protein Sbi	Unknown
S2D14 treated vs Ancestral treated	gene_2685	0.000716828	3.53485	-	Uncharacterized protein	Unknown	WP_168364441.1	Recombinase RecT	S. aureus/99.67%
	Q2FWB3	0.0175655	3.48435	SAOUHSC_02385	Mannose-6-phosphate isomerase	Cytoplasmic
	Q2FYL4	0.00842722	3.4639	SAOUHSC_01425	N-acetyltransferase domain-containing protein	Cytoplasmic
	Q2FZF0	0.0456503	3.40739	isdB	Iron-regulated surface determinant protein B	Cell Wall
	Q2FY19	0.0319797	2.83369	fur	Ferric uptake regulation protein	Cytoplasmic
	Q2FVA9	0.0483624	2.68842	SAOUHSC_02824	Abhydrolase_2 domain-containing protein	Cytoplasmic
	Q2G253	0.00932584	2.30988	SAOUHSC_00025	GRAM_POS_ANCHORING domain-containing protein	Cell Wall
	Q2FZX7	0.0026878	2.29575	SAOUHSC_00858	Uncharacterized protein	Unknown	WP_072519399.1	DUF72 domain-containing protein	S. aureus/99.65%
	Q2G0Q2	0.0453229	2.23744	SAOUHSC_00497	HTH-type transcriptional regulator NorG	Cytoplasmic
	Q2G0D8	0.00369312	2.16841	SAOUHSC_00667	ABC transporter ATP-binding protein, putative	Cytoplasmic Membrane
	Q2G223	0.0274885	2.0661	SAOUHSC_02976	Mannose-6-phosphate isomerase	Cytoplasmic
	Q2G1H2	0.0148346	1.8942	SAOUHSC_00151	Branched-chain amino acid transport system carrier protein	Cytoplasmic Membrane
	Q2FVQ1	0.0224574	1.89042	SAOUHSC_02651	N-acetyltransferase domain-containing protein	Cytoplasmic
	Q2FXH0	0.0372533	1.84581	SAOUHSC_01877	Elp3 domain-containing protein	Cytoplasmic
	Q2FWC7	0.0289632	1.83094	coaW	Type II pantothenate kinase	Unknown
	Q2G2W5	0.0185739	1.75931	SAOUHSC_02630	Biotin_lipoyl_2 domain-containing protein	Cytoplasmic Membrane
	Q2FXH7	0.0267689	1.75347	SAOUHSC_01870	Pseudouridine synthase	Cytoplasmic
	Q2FZ04	0.0305716	1.75085	SAOUHSC_01267	Uncharacterized protein	Cytoplasmic	WP_031790581.1	2-oxoacid:ferredoxin oxidoreductase subunit beta	S. aureus/99.31%
	Q2FY14	0.000443227	1.74828	SAOUHSC_01660	GTP cyclohydrolase 1 type 2 homolog	Unknown
	P0A0J3	0.000539986	1.74269	sodA	Superoxide dismutase [Mn] 1	Extracellular
	Q2FUY3	0.0282146	1.69891	SAOUHSC_02962	Tributyrin esterase, putative	Unknown
	Q2FXM3	0.041869	1.69695	SAOUHSC_01812	Uncharacterized protein	Cytoplasmic	AGP28690.1	Bifunctional oligoribonuclease and PAP phosphatase nrnA	S. aureus/100%
	Q2FV77	0.0235437	1.69636	SAOUHSC_02859	3-hydroxy-3-methylglutaryl coenzyme A reductase	Cytoplasmic
	Q2FY16	0.00872914	1.58619	nfo	Probable endonuclease 4	Cytoplasmic
	Q2FYJ6	0.00173634	1.57945	ebh	Extracellular matrix-binding protein ebh	Cell Wall
	Q2FY29	0.0165648	1.57125	SAOUHSC_01644	Lactamase_B domain-containing protein	Cytoplasmic
	Q2G2A7	0.00572182	1.55276	potA	Spermidine/putrescine import ATP-binding protein PotA	Cytoplasmic Membrane
	Q2FYS7	0.0102902	1.55174	SAOUHSC_01349	Uncharacterized protein SAOUHSC_01349	Cytoplasmic	WP_106710417.1	HesB/YadR/YfhF family protein	S. aureus/98.98%
	Q2FY43	0.000508029	1.54067	SAOUHSC_01623	Biotin carboxylase	Cytoplasmic
	Q2FY71	0.0482276	1.54063	SAOUHSC_01594	Aldo_ket_red domain-containing protein	Cytoplasmic
	Q2FZW6	0.00297864	1.53451	dltA	D-alanine--D-alanyl carrier protein ligase	Cytoplasmic
	Q2FZW5	0.0338127	1.5337	SAOUHSC_00870	Protein DltB	Cytoplasmic Membrane
	Q2FYK2	0.0100048	1.51752	SAOUHSC_01438	Nfu_N domain-containing protein	Unknown
	Q2G2W8	0.00156829	1.5113	SAOUHSC_00456	Uncharacterized protein	Cytoplasmic	WP_162662323.1	DNA replication initiation control protein YabA	S. aureus/100%
	Q2FXU0	0.0372368	1.50645	apt	Adenine phosphoribosyltransferase	Cytoplasmic
	Q2G0L3	0.0194534	1.50217	SAOUHSC_00547	Glycos_transf_1 domain-containing protein	Cytoplasmic
	Q2FZ01	0.004475	0.639591	SAOUHSC_01270	Uncharacterized protein	Unknown	WP_044118905.1	YlbF family regulator	S. aureus/99.17%
	Q2G2P7	0.0373802	0.635912	hutH	Histidine ammonia-lyase	Cytoplasmic
	Q2G112	0.0355901	0.632767	SAOUHSC_00349	Single-stranded DNA-binding protein	Cytoplasmic
	Q2FZ47	0.0178556	0.630827	SAOUHSC_01206	UPF0122 protein SAOUHSC_01206	Unknown
	Q2FZJ1	0.0290011	0.630461	purQ	Phosphoribosylformylglycinamidine synthase subunit PurQ	Cytoplasmic
	Q2G035	0.00797104	0.62765	SAOUHSC_00792	Epimerase family protein SAOUHSC_00792	Unknown
	Q2FVE0	0.0203229	0.617963	SAOUHSC_02774	CMD domain-containing protein	Cytoplasmic
	Q2FW66	0.0226307	0.613782	asp23	Alkaline shock protein 23	Unknown
	Q2FWW6	0.0292399	0.604633	SAOUHSC_02155	HTH gntR-type domain-containing protein	Cytoplasmic
	Q2FW64	0.0145449	0.593069	SAOUHSC_02443	Uncharacterized protein	Cytoplasmic Membrane	WP_077517411.1	Alkaline shock response membrane anchor protein AmaP	S. aureus/99.44%
	Q2G1E1	0.0351594	0.587001	hptR	Transcriptional regulatory protein HptR	Cytoplasmic
	Q2G0S5	0.0471864	0.586428	spoVG	Putative septation protein SpoVG	Cytoplasmic
	Q2FXS6	0.0179171	0.586366	SAOUHSC_01759	Cell shape-determining protein MreC	Unknown
	Q2FVS4	0.0197101	0.581723	SAOUHSC_02618	Uncharacterized protein	Cytoplasmic Membrane	HAR4067894.1	ABC transporter permease (Sodium export)	S. aureus/100%
	Q2FZI9	0.00170828	0.579578	purF	Amidophosphoribosyltransferase	Cytoplasmic
	gene_1727	0.0197511	0.57518	-	Uncharacterized protein	Unknown	HAR5517706.1	Multi-copper oxidase Mco	S. aureus/99.79%
	Q2G188	0.0118328	0.568791	esaA	Type VII secretion system accessory factor EsaA	Cytoplasmic Membrane
	Q2FZM6	0.000281901	0.548454	SAOUHSC_00974	Glycosyl transferase, group 1	Unknown
	Q2FWN9	0.00673171	0.547749	SAOUHSC_02243	Uncharacterized leukocidin-like protein 2	Extracellular
	Q2FYU2	0.0382644	0.536204	SAOUHSC_01332	Uncharacterized protein	Unknown	WP_207216054.1	CAP domain-containing protein/SCP family extracellular protein	S. aureus/99.65%
	Q2FZG3	0.0224015	0.513244	SAOUHSC_01067	Uncharacterized protein	Cytoplasmic Membrane	WP_111082997.1	DUF420 domain-containing protein	S. aureus/99.35%
	Q2G2G3	0.0459384	0.495816	mntH	Divalent metal cation transporter MntH	Cytoplasmic Membrane
	Q2G264	0.0326904	0.488103	SAOUHSC_01180	Uncharacterized protein	Cytoplasmic Membrane	WP_053863210.1	Hypothetical protein	S. aureus/99.68%
	Q2G168	0.00840715	0.483933	SAOUHSC_00285	Uncharacterized protein	Cytoplasmic Membrane	WP_031907979.1	ABC transporter permease/FtsX-like permease family protein	S. aureus/99.71%
	Q2FZB0	0.00398607	0.48365	argF	Ornithine carbamoyltransferase	Cytoplasmic
	Q2FW65	0.037465	0.480808	SAOUHSC_02442	Uncharacterized protein	Cytoplasmic Membrane	WP_072470372.1	DUF2273 domain-containing protein	S. aureus/98.73%
	Q2FYV6	0.0185453	0.478355	SAOUHSC_01318	Uncharacterized protein	Cytoplasmic	SCS53713.1	Hypothetical protein	S. aureus/100%
	gene_1926	0.0477307	0.459931	-	Uncharacterized protein	Unknown	HAR3761829.1	Plasmid recombination protein	S. aureus/98.76%
	Q2FXY6	0.0178349	0.448032	rpsT	30S ribosomal protein S20	Cytoplasmic
	Q2FWB1	0.00966363	0.385587	SAOUHSC_02387	NAD(P)-bd_dom domain-containing protein	Unknown
	Q2FXT2	0.04698	0.358604	SAOUHSC_01752	UPF0735 ACT domain-containing protein SAOUHSC_01752	Cytoplasmic
	Q2G2T7	0.00801903	0.344548	SAOUHSC_00713	Glyco_trans_2-like domain-containing protein	Cytoplasmic Membrane
	Q2FV60	0.0281813	0.341961	crtN	4,4'-diapophytoene desaturase	Unknown
	gene_187	0.035466	0.340331	-	Uncharacterized protein	Unknown	HAR4654503.1	DUF961 domain-containing protein	S. aureus/99.06%
	Q2FWY3	0.0158719	0.268547	SAOUHSC_02138	Pectate_lyase_3 domain-containing protein	Cytoplasmic
	Q2FVS2	0.0228842	0.266094	SAOUHSC_02620	Uncharacterized protein	Cytoplasmic Membrane	QFK84307.1	DUF805 domain-containing integral membrane protein	S. aureus/99.53%
	Q2G1P3	0.00632496	0.236242	SAOUHSC_00061	Uncharacterized protein	Unknown	WP_031890861.1	Oleate hydratase	S. aureus/99.83%
	Q2FWM5	0.0250728	0.229971	SAOUHSC_02264	Accessory gene regulator protein C	Cytoplasmic Membrane
	gene_2754	0.0124891	0.199472	-	Uncharacterized protein	Unknown	HAR4377678.1	Transposase	S. aureus/99.17%
	Q2FVE2	0.0312483	0.15323	SAOUHSC_02772	Uncharacterized protein	Cytoplasmic	CFF12230.1	Glutamate dehydrogenase	S. aureus/99.53%
	gene_2192	0.00828175	0.151832	-	Uncharacterized protein	Unknown	WP_174841096.1	MBL fold metallo-hydrolase	S. aureus/99.61%
	Q2FV58	0.0201853	0.105157	crtQ	4,4'-diaponeurosporenoate glycosyltransferase	Cytoplasmic Membrane
	gene_2722	0.000297238	0.055235	-	Uncharacterized protein	Unknown	QNZ12204.1	Transfer complex protein TraA	S. aureus/99.38%
S3D14 treated vs Ancestral treated	Q2G160	0.0390349	7.93817	nanA	N-acetylneuraminate lyase	Cytoplasmic
	Q2G1N2	0.024549	6.74409	sbnB	N-((2S)-2-amino-2-carboxyethyl)-L-glutamate dehydrogenase	Cytoplasmic
	Q2FXX9	0.0010532	6.39931	SAOUHSC_01701	Uncharacterized protein	Cytoplasmic Membrane	NGD29306.1	YqeG family HAD IIIA-type phosphatase	S. aureus/99.43%
	Q2FUW9	0.0148486	5.86741	sasF	Surface protein F	Cell Wall
	Q2FXX4	0.00677115	5.27511	SAOUHSC_01706	Fido domain-containing protein	Cytoplasmic
	Q2FZF0	0.00509254	4.91309	isdB	Iron-regulated surface determinant protein B	Cell Wall
	Q2FW50	0.00038516	4.52051	SAOUHSC_02467	Alpha-acetolactate decarboxylase	Unknown
	Q2G2P5	0.00148194	4.18904	nikA	Nickel-binding protein NikA	Cell Wall
	Q2G1C9	0.000420934	3.76384	SAOUHSC_00196	6-phosphogluconate dehydrogenase, decarboxylating	Unknown
	Q2FW49	0.00546342	3.51098	SAOUHSC_02468	Acetolactate synthase, putative	Cytoplasmic Membrane
	Q2FYL4	0.000808885	3.22826	SAOUHSC_01425	N-acetyltransferase domain-containing protein	Cytoplasmic
	Q2G0A1	0.0242041	3.17057	SAOUHSC_00704	Uncharacterized protein	Unknown	WP_000216730.1	Hypothetical protein	S. aureus/99.33%
	Q2FWB3	0.00223595	3.03723	SAOUHSC_02385	Mannose-6-phosphate isomerase	Cytoplasmic
	Q2FZY9	0.0236286	3.02022	SAOUHSC_00845	UPF0337 protein SAOUHSC_00845	Unknown
	Q2FUV7	0.0095877	2.87887	SAOUHSC_02994	Uncharacterized protein	Unknown	WP_123118351.1	Hypothetical protein	S. aureus/99.16%
	Q2FWJ9	0.026098	2.82249	ilvA	L-threonine dehydratase biosynthetic IlvA	Cytoplasmic
	Q9EZ12	0.0123016	2.77211	dapA	4-hydroxy-tetrahydrodipicolinate synthase	Cytoplasmic
	Q2FYR3	0.00105251	2.61334	trpA	Tryptophan synthase alpha chain	Cytoplasmic
	Q2FUV4	0.0250303	2.5886	SAOUHSC_02997	N-acetyltransferase domain-containing protein	Cytoplasmic
	Q2FUX7	0.00985331	2.40981	arcA	Arginine deiminase	Cytoplasmic
	Q2FYR4	0.00326469	2.3776	trpB	Tryptophan synthase beta chain	Cytoplasmic
	Q2G0Q2	0.0200364	2.36863	SAOUHSC_00497	HTH-type transcriptional regulator NorG	Cytoplasmic
	Q2G001	0.00582051	2.36463	SAOUHSC_00833	Nitroreductase domain-containing protein	Cytoplasmic
	Q2FZX2	0.017536	2.24966	SAOUHSC_00863	Uncharacterized protein	Cytoplasmic	MBR9498013.1	DUF3055 domain-containing protein	S. aureus/100%
	Q2FYS7	0.00291497	2.09029	SAOUHSC_01349	Uncharacterized protein SAOUHSC_01349	Cytoplasmic	WP_106710417.1	HesB/YadR/YfhF family protein	S. aureus/98.98%
	Q2FYV4	0.0028386	2.07131	SAOUHSC_01320	Homoserine dehydrogenase	Unknown
	Q2FYP0	0.0253298	2.06011	asd	Aspartate-semialdehyde dehydrogenase	Cytoplasmic
	Q2FXU0	0.0153477	2.03177	apt	Adenine phosphoribosyltransferase	Cytoplasmic
	Q2FZV3	0.0152265	2.01833	mnhC1	Na(+)/H(+) antiporter subunit C1	Cytoplasmic Membrane
	Q2G2L3	0.0084028	1.93802	tarA	N-acetylglucosaminyldiphosphoundecaprenol N-acetyl-beta-D-mannosaminyltransferase	Cytoplasmic
	Q2FY65	0.0135703	1.9294	SAOUHSC_01600	HTH araC/xylS-type domain-containing protein	Cytoplasmic
	Q2G0Y0	0.0060216	1.91509	SAOUHSC_00382	NAD(P)-bd_dom domain-containing protein	Cytoplasmic
	Q2FW99	0.0475458	1.89697	SAOUHSC_02400	EIICB-Mtl (PTS system mannitol-specific EIICB component)	Cytoplasmic Membrane
	Q2G1U5	0.0275232	1.88803	mecA	Adapter protein MecA	Cytoplasmic
	Q2FXQ1	0.0169052	1.88712	rplT	50S ribosomal protein L20	Cytoplasmic
	Q2FXQ0	0.0473007	1.87569	rpmI	50S ribosomal protein L35	Cytoplasmic
	Q2FZG6	0.0014271	1.85108	def	Peptide deformylase	Cytoplasmic
	Q2FZZ0	0.00268822	1.82276	SAOUHSC_00844	Lipoprotein	Cytoplasmic Membrane
	Q2FXX0	0.0209786	1.81284	SAOUHSC_01710	Acetyl-CoA carboxylase, biotin carboxyl carrier protein, putative	Unknown
	P0A0F8	0.024733	1.81172	rplO	50S ribosomal protein L15	Unknown
	Q2G082	0.0247816	1.784	SAOUHSC_00738	MFS domain-containing protein	Cytoplasmic Membrane
	Q2FV42	0.000726211	1.77022	SAOUHSC_02897	HTH-type transcriptional regulator SAOUHSC_02897	Cytoplasmic
	Q2FW29	0.0367245	1.74583	rpmJ	50S ribosomal protein L36	Cytoplasmic
	Q2G294	0.00024809	1.73119	SAOUHSC_01846	Acyl-CoA synthetase	Cytoplasmic
	Q2FWC4	0.00961414	1.69882	SAOUHSC_02374	Peptidase M20 domain-containing protein 2	Cytoplasmic
	Q2FY43	0.000655758	1.69839	SAOUHSC_01623	Biotin carboxylase	Cytoplasmic
	Q2FZF5	0.0017633	1.68895	coaD	Phosphopantetheine adenylyltransferase	Cytoplasmic
	Q2G277	0.0382811	1.67716	SAOUHSC_00774	Uncharacterized protein	Cytoplasmic	WP_115289280.1	HD domain-containing protein	S. aureus/99.54%
	Q2G104	0.0360123	1.66597	SAOUHSC_00357	HTH cro/C1-type domain-containing protein	Cytoplasmic
	Q2FXK7	0.0011955	1.6643	SAOUHSC_01828	GAF domain protein	Cytoplasmic
	gene_2640	0.0234941	1.66168	-	Uncharacterized protein	Unknown	HAR4857507.1	Helix-turn-helix transcriptional regulator	S. aureus/99.55%
	O05154	0.0221818	1.65025	tagX	Putative glycosyltransferase TagX	Cytoplasmic Membrane
	Q2FYH5	0.00124225	1.64185	dinG	3'-5' exonuclease DinG	Cytoplasmic
	Q2G2M8	0.0489505	1.63818	SAOUHSC_02004	UPF0374 protein SAOUHSC_02004	Cytoplasmic
	Q2G0B5	0.0181746	1.60862	SAOUHSC_00690	Uncharacterized protein	Unknown	HAR5580185.1	Hypothetical protein	S. aureus/99.56%
	Q2FYU2	0.0300804	1.59986	SAOUHSC_01332	Uncharacterized protein	Unknown	WP_207216054.1	CAP domain-containing protein/SCP family extracellular protein	S. aureus/99.65%
	Q2FYZ5	0.00713661	1.5771	glpK	Glycerol kinase	Cytoplasmic
	Q2FXW7	0.00182102	1.56619	greA	Transcription elongation factor GreA	Cytoplasmic
	Q2FW75	0.00396569	1.55785	SAOUHSC_02430	ABC transporter periplasmic binding protein, putative	Cytoplasmic Membrane
	Q2G147	0.0422489	1.55193	SAOUHSC_00308	Lipoate--protein ligase	Cytoplasmic
	Q2G1N4	0.00545964	1.54417	SAOUHSC_00074	Periplasmic binding protein, putative	Cytoplasmic Membrane
	Q2FYV3	0.0304451	1.54403	SAOUHSC_01321	Threonine synthase	Cytoplasmic
	Q2G0Q7	0.000708067	1.53137	SAOUHSC_00489	Dihydropteroate synthase	Cytoplasmic
	Q2FY68	0.022039	1.5313	proC	Pyrroline-5-carboxylate reductase	Cytoplasmic
	Q2FXZ0	0.0165956	1.51738	hrcA	Heat-inducible transcription repressor HrcA	Cytoplasmic
	Q2G032	0.00279421	1.51643	SAOUHSC_00795	Glyceraldehyde-3-phosphate dehydrogenase	Cytoplasmic
	Q2FYK4	0.00726352	1.51527	SAOUHSC_01436	UPF0403 protein SAOUHSC_01436	Cytoplasmic
	Q2G2F3	0.000118566	1.51107	traP	Signal transduction protein TRAP	Cytoplasmic
	Q2FXL7	0.00278388	1.5084	ald2	Alanine dehydrogenase 2	Cytoplasmic
	Q2FWG0	0.00443325	1.50225	tenA	Aminopyrimidine aminohydrolase	Cytoplasmic
	Q2FZJ9	0.00115441	0.666412	qoxA	Probable quinol oxidase subunit 2	Cytoplasmic Membrane
	P0A0J3	0.00675383	0.664112	sodA	Superoxide dismutase	Extracellular
	Q2FZ77	0.00887412	0.662272	pyrR	Bifunctional protein PyrR	Cytoplasmic
	Q2FVX4	0.0293298	0.658691	SAOUHSC_02549	Molybdenum ABC transporter, periplasmic molybdate-binding protein	Unknown
	Q2FV48	0.0119826	0.658681	SAOUHSC_02891	HTH tetR-type domain-containing protein	Cytoplasmic
	Q2FYV0	0.010786	0.65846	SAOUHSC_01324	Uncharacterized protein	Cytoplasmic	WP_117221105.1	Hypothetical protein	S. aureus/99.04%
	Q2G2T0	0.0231962	0.652799	SAOUHSC_01969	Uncharacterized protein	Unknown	WP_174840588.1	YtxH domain-containing protein	S. aureus/99.17%
	Q2FXZ9	0.00692184	0.652741	SAOUHSC_01676	UPF0365 protein SAOUHSC_01676	Cytoplasmic
	Q2FVE0	0.0215177	0.651991	SAOUHSC_02774	CMD domain-containing protein	Cytoplasmic
	Q2FV95	0.0233791	0.65045	SAOUHSC_02839	L-serine dehydratase	Cytoplasmic
	Q9F1K0	0.000243954	0.6416	dnaE	DNA polymerase III subunit alpha	Cytoplasmic
	Q2FVX8	0.0152743	0.639829	SAOUHSC_02544	Molybdenum cofactor biosynthesis protein B	Cytoplasmic
	Q2FWL0	0.015303	0.638097	SAOUHSC_02279	Peptidase_M22 domain-containing protein	Unknown
	Q2FVN7	0.0277536	0.632878	SAOUHSC_02665	Putative_PNPOx domain-containing protein	Unknown
	Q2FX07	0.00912397	0.630535	SAOUHSC_02100	DUF2154 domain-containing protein	Cytoplasmic Membrane
	Q2FW37	0.0432464	0.625334	truA	tRNA pseudouridine synthase A	Cytoplasmic
	Q2FYJ1	0.016875	0.622723	SAOUHSC_01454	53EXOc domain-containing protein	Unknown
	Q2FXW3	0.0266548	0.62023	SAOUHSC_01718	Uncharacterized protein	Cytoplasmic	WP_098686243.1	O-methyltransferase	S. aureus/99.53%
	Q2G2Q1	0.0469994	0.617992	rpsO	30S ribosomal protein S15	Cytoplasmic
	Q2G0B8	0.0483767	0.612731	SAOUHSC_00687	N-acetyltransferase domain-containing protein	Cytoplasmic
	Q2FZH3	0.0217528	0.611848	SAOUHSC_01031	Cytochrome d ubiquinol oxidase, subunit I, putative	Cytoplasmic Membrane
	Q2FXV3	0.0227294	0.607751	SAOUHSC_01728	Bac_luciferase domain-containing protein	Cytoplasmic
	Q2FV10	0.013901	0.605694	SAOUHSC_02933	Betaine aldehyde dehydrogenase	Cytoplasmic
	Q2G2C9	0.00419183	0.599217	SAOUHSC_01245	Ribosomal_L7Ae domain-containing protein	Unknown
	Q2G138	0.0116561	0.598848	SAOUHSC_00317	Glycerol-3-phosphate transporter	Cytoplasmic Membrane
	gene_2765	0.0270816	0.59573	-	Uncharacterized protein	Unknown	MVJ74599.1	Hypothetical protein	S. aureus/100%
	Q2G2M9	0.0154174	0.594902	SAOUHSC_02003	Putative multidrug export ATP-binding	Cytoplasmic Membrane
	Q2G2W3	0.0184036	0.590822	SAOUHSC_02627	Abhydrolase_3 domain-containing protein	Cytoplasmic
	Q2G1T5	0.00176118	0.581439	SAOUHSC_02802	Fibronectin binding protein B, putative	Cell Wall
	Q2FY24	0.0428162	0.579294	SAOUHSC_01649	Rhomboid family protein	Cytoplasmic Membrane
	Q2G1V4	3.74683e-06	0.578442	SAOUHSC_00333	ABC transporter, ATP-binding protein, putative	Cytoplasmic Membrane
	Q2FXL3	0.000354258	0.576934	tpx	Thiol peroxidase	Unknown
	Q2FZ01	0.0045195	0.575701	SAOUHSC_01270	Uncharacterized protein	Unknown	WP_044118905.1	YlbF family regulator	S. aureus/99.17%
	Q2FYT0	0.0142596	0.574013	SAOUHSC_01346	Glycine betaine transporter, putative	Cytoplasmic Membrane
	Q2G0R9	0.0296008	0.569705	pth	Peptidyl-tRNA hydrolase	Cytoplasmic
	Q2FXW0	0.00307975	0.568149	SAOUHSC_01721	UPF0297 protein SAOUHSC_01721	Unknown
	Q2G069	0.0344483	0.567571	murB	UDP-N-acetylenolpyruvoylglucosamine reductase	Cytoplasmic
	Q2G2I1	0.0179589	0.565407	tcaA	Membrane-associated protein TcaA	Unknown
	Q2G1U2	0.0423788	0.563727	SAOUHSC_01174	3-dmu-9_3-mt domain-containing protein	Unknown
	Q2FZI5	0.0162997	0.563057	purD	Phosphoribosylamine--glycine ligase	Cytoplasmic
	Q2G2M2	0.00931172	0.557694	mprF	Phosphatidylglycerol lysyltransferase	Cytoplasmic Membrane
	gene_167	0.0124842	0.556485	-	Uncharacterized protein	Unknown	WP_102695915.1	NTPase	S. aureus/100%
	Q2G0T9	0.0464211	0.553381	SAOUHSC_00438	Alpha amylase family protein, putative	Cytoplasmic
	Q2FWF1	0.00869122	0.551443	atpC	Q2FV74	Cytoplasmic
	Q2G1S3	0.00212313	0.548587	purA	Adenylosuccinate synthetase	Cytoplasmic
	Q2FV28	0.00341615	0.548458	queH	Epoxyqueuosine reductase QueH	Cytoplasmic
	gene_2771	0.00111076	0.544295	-	Uncharacterized protein	Unknown	CAC8801592.1	Plasmid segregation protein ParR	S. aureus/99.08%
	Q2FYK6	0.041422	0.540982	SAOUHSC_01434	Dihydrofolate reductase	Cytoplasmic
	Q2FV74	0.01658	0.538402	clpL	ATP-dependent Clp protease ATP-binding subunit ClpL	Cytoplasmic
	Q2FW34	0.0202972	0.538046	ecfA1	Energy-coupling factor transporter ATP-binding protein EcfA1	Cytoplasmic Membrane
	Q2G2A7	0.0207067	0.536887	potA	Spermidine/putrescine import ATP-binding protein PotA	Cytoplasmic Membrane
	Q2G0U9	0.00108632	0.536226	sle1	N-acetylmuramoyl-L-alanine amidase sle1	Cell Wall
	Q2FZI3	0.00994655	0.534965	SAOUHSC_01021	Uncharacterized protein	Cytoplasmic Membrane	WP_050969917.1	ABC transporter ATP-binding protein	S. aureus/99.79%
	Q2FVH0	0.00879181	0.533187	SAOUHSC_02742	Amino acid transporter, putative	Cytoplasmic Membrane
	Q2G136	0.0193271	0.527992	SAOUHSC_00319	Bac_luciferase domain-containing protein	Cytoplasmic
	Q2FXG2	0.00361274	0.527265	ribH	6,7-dimethyl-8-ribityllumazine synthase	Cytoplasmic
	Q2FYK3	0.0123088	0.523103	cvfC	Conserved virulence factor C	Cytoplasmic
	Q2FY00	0.0221999	0.522495	SAOUHSC_01675	Uncharacterized protein	Cytoplasmic	MBG3767547.1	Iron transporter	S. aureus/99.57%
	Q2FWB6	0.00659812	0.521197	SAOUHSC_02382	Uncharacterized protein	Cytoplasmic Membrane	WP_044290722.1	Thiol-disulfide oxidoreductase DCC family protein	S. aureus/100%
	Q2FY52	0.00108812	0.505928	SAOUHSC_01613	2-oxoisovalerate dehydrogenase, E1 component, alpha subunit, putative	Cytoplasmic
	Q2FYN2	0.00293492	0.504297	cspA	Cold shock protein CspA	Cytoplasmic
	Q2FVB9	0.00433729	0.496168	SAOUHSC_02815	MFS domain-containing protein	Cytoplasmic Membrane
	Q2FVS3	0.00105487	0.493821	SAOUHSC_02619	ABC transporter domain-containing protein	Cytoplasmic Membrane
	Q2FZD7	0.0031907	0.487765	rnhC	Ribonuclease HIII	Unknown
	Q2FWX4	0.0432903	0.484777	SAOUHSC_02147	DUF4097 domain-containing protein	Unknown
	Q2FV34	0.00919314	0.479123	SAOUHSC_02905	Uncharacterized protein	Cytoplasmic	WP_162675174.1	DUF4176 domain-containing protein	S. aureus/98.98%
	Q2G0P6	0.00828786	0.477112	mcsB	Protein-arginine kinase	Cytoplasmic
	Q2FXK4	0.0291647	0.476918	SAOUHSC_01830	GP-PDE domain-containing protein	Cytoplasmic
	gene_2732	0.00996239	0.476365	-	Uncharacterized protein	Unknown	WP_160840069.1	Type IV secretory system conjugative DNA transfer family protein	S. aureus/99.82%
	gene_4	0.0429654	0.474899	-	Uncharacterized protein	Unknown	WP_117206740.1	Phage major capsid protein	S. aureus/100%
	Q2G1Z7	0.00712893	0.471895	SAOUHSC_01237	Isoprenyl transferase	Cytoplasmic
	Q2FVF7	0.031329	0.471676	SAOUHSC_02757	Antitoxin	Unknown
	Q2FW01	0.0229866	0.471533	SAOUHSC_02519	N-acetyltransferase domain-containing protein	Cytoplasmic
	gene_2727	0.0188399	0.470976	-	Uncharacterized protein	Unknown	CAC8081495.1	Putative Transfer complex protein TraF	S. aureus/99.77%
	Q2FWZ8	0.000566843	0.46827	ftnA	Bacterial non-heme ferritin	Cytoplasmic
	gene_2722	0.00321097	0.466445	-	Uncharacterized protein	Unknown	QNZ12204.1	Transfer complex protein TraA	S. aureus/99.38%
	Q2G0R6	0.00326848	0.465046	SAOUHSC_00480	Uncharacterized protein	Cytoplasmic	MBG1678641.1	Nucleotide pyrophosphohydrolase	S. aureus/99.75%
	Q2FW20	0.00379766	0.463926	rpsH	30S ribosomal protein S8	Cytoplasmic
	Q2FY29	0.00765441	0.46364	SAOUHSC_01644	Lactamase_B domain-containing protein	Cytoplasmic
	Q2G2J2	0.00468507	0.459222	ssaA2	Staphylococcal secretory antigen ssaA2	Extracellular
	Q2G1X6	0.0186167	0.458524	queC	7-cyano-7-deazaguanine synthase	Cytoplasmic
	Q2G1D8	0.000284392	0.449922	pflB	Formate acetyltransferase	Cytoplasmic
	P0A0Q4	0.0314222	0.440691	SAOUHSC_00996	Uncharacterized protein SAOUHSC_00996	Unknown	WP_095256184.1	Osmotic stress response protein	S. aureus/99.36%
	Q2G1P4	0.0234852	0.436141	SAOUHSC_00060	PhoU domain-containing protein	Cytoplasmic Membrane
	Q2FVB4	0.0081947	0.433362	SAOUHSC_02820	ABC transporter domain-containing protein	Cytoplasmic Membrane
	Q2FVV1	0.0206899	0.428253	SAOUHSC_02590	AA_permease domain-containing protein	Cytoplasmic Membrane
	P14738	0.00814797	0.426491	fnbA	Fibronectin-binding protein A	Cell Wall
	Q2FUS9	0.0318195	0.421067	SAOUHSC_03022	UPF0312 protein SAOUHSC_03022	Unknown
	Q2FXL0	0.0163197	0.416975	SAOUHSC_01825	Aminotran_5 domain-containing protein	Cytoplasmic
	Q2G2U1	0.00620768	0.416065	saeS	Histidine protein kinase SaeS	Cytoplasmic Membrane
	gene_2726	0.00897479	0.412942	-	Uncharacterized protein	Unknown	WP_162683737.1	DUF87 domain-containing protein	S. aureus/99.85%
	Q2FZJ3	0.000519452	0.409288	purC	Phosphoribosylaminoimidazole-succinocarboxamide synthase	Cytoplasmic
	Q2FZG3	0.0233123	0.409014	SAOUHSC_01067	Uncharacterized protein	Cytoplasmic Membrane	WP_111082997.1	DUF420 domain-containing protein	S. aureus/99.35%
	Q2FXY3	0.0442833	0.404098	nadD	Probable nicotinate-nucleotide adenylyltransferase	Cytoplasmic
	Q2G218	0.000224662	0.395265	ldh1	L-lactate dehydrogenase 1	Cytoplasmic
	Q2FVT8	0.00556289	0.392392	SAOUHSC_02604	Uncharacterized protein	Cytoplasmic	WP_044290952.1	SDR family oxidoreductase	S. aureus/99.66%
	Q2FZJ2	0.00573399	0.384839	purS	Phosphoribosylformylglycinamidine synthase subunit PurS	Cytoplasmic
	Q2FV31	0.0213519	0.379239	SAOUHSC_02908	Probable ketoamine kinase SAOUHSC_02908	Cytoplasmic
	Q2FZB0	0.00156541	0.375244	argF	Ornithine carbamoyltransferase	Cytoplasmic
	Q2FVS4	0.0106678	0.37005	SAOUHSC_02618	Uncharacterized protein	Cytoplasmic Membrane	HAR4067894.1	ABC transporter permease (Sodium export)	S. aureus/100%
	Q2G1E1	0.00304115	0.362406	hptR	Transcriptional regulatory protein HptR	Cytoplasmic
	Q2FVY2	0.00100095	0.362183	SAOUHSC_02540	Molybdopterin converting factor moa, putative	Cytoplasmic
	Q2FYU4	0.00185647	0.356792	guaC	GMP reductase	Cytoplasmic
	Q2G0G1	0.00141611	0.351565	adh	Alcohol dehydrogenase	Cytoplasmic
	Q2FZJ5	0.00826135	0.349713	purE	N5-carboxyaminoimidazole ribonucleotide mutase	Cytoplasmic Membrane
	Q2G188	0.00650384	0.347521	esaA	Type VII secretion system accessory factor EsaA	Cytoplasmic Membrane
	Q2FVH2	0.000814653	0.339931	SAOUHSC_02740	Drug transporter, putative	Cytoplasmic Membrane
	Q2FWI3	0.00924854	0.339581	SAOUHSC_02308	Uncharacterized protein	Cytoplasmic Membrane	WP_001294630.1	PH domain-containing protein	S. aureus/99.81%
	Q2FUW7	0.0447523	0.337545	gtfA	UDP-N-acetylglucosamine--peptide N-acetylglucosaminyltransferase GtfA subunit	Unknown
	Q2G0J0	0.00554633	0.335596	pta	Phosphate acetyltransferase	Cytoplasmic
	Q2G2G0	0.0212173	0.327569	SAOUHSC_00717	DM13 domain-containing protein	Unknown
	Q2FZI6	0.00090023	0.301629	purH	Bifunctional purine biosynthesis protein PurH	Cytoplasmic
	Q2FV60	0.0377715	0.288087	crtN	4,4'-diapophytoene desaturase	Unknown
	Q2FZJ4	1.96609e-06	0.285844	purK	N5-carboxyaminoimidazole ribonucleotide synthase	Cytoplasmic Membrane
	Q2FVM7	0.00253742	0.280319	nreC	Oxygen regulatory protein NreC	Cytoplasmic
	Q2G275	0.0142474	0.262872	recF	DNA replication and repair protein RecF	Cytoplasmic
	Q2FZJ0	0.000395876	0.256061	purL	Phosphoribosylformylglycinamidine synthase subunit PurL	Cytoplasmic
	Q2FZI7	0.0119556	0.248508	purN	Phosphoribosylglycinamide formyltransferase	Cytoplasmic
	Q2FVG8	0.00525416	0.232677	SAOUHSC_02744	Amino acid ABC transporter, ATP-binding protein, putative	Cytoplasmic Membrane
	Q2FYU8	0.00141142	0.23147	SAOUHSC_01326	AA_permease domain-containing protein	Cytoplasmic Membrane
	P72360	0.000119103	0.227862	scdA	Iron-sulfur cluster repair protein ScdA	Cytoplasmic
	Q2G0D7	0.0353136	0.221847	SAOUHSC_00668	ABC transporter permease, putative	Cytoplasmic Membrane
	Q2FZJ1	0.00161574	0.215798	purQ	Phosphoribosylformylglycinamidine synthase subunit PurQ	Cytoplasmic
	Q2FZI9	0.000204396	0.210232	purF	Amidophosphoribosyltransferase	Cytoplasmic
	Q2G0F2	4.37386e-05	0.210155	SAOUHSC_00617	Uncharacterized protein	Unknown	HAR5256991.1	Hypothetical protein	S. aureus/100%
	Q2FZU3	0.00596539	0.201141	SAOUHSC_00897	GP-PDE domain-containing protein	Unknown
	gene_1727	0.000806438	0.198504	-	Uncharacterized protein	Unknown	HAR5517706.1	Multi-copper oxidase Mco	S. aureus/99.79%
	Q2G1I2	0.0125261	0.191447	SAOUHSC_00141	DUF2294 domain-containing protein	Unknown
	Q2FZI8	0.000343965	0.180913	purM	Phosphoribosylformylglycinamidine cyclo-ligase	Cytoplasmic
	Q2G1D7	0.00193676	0.179234	pflA	Pyruvate formate-lyase-activating enzyme	Cytoplasmic
	Q2G170	0.00217193	0.176968	SAOUHSC_00284	5'-nucleotidase, lipoprotein e(P4) family	Unknown
	Q2FVQ4	0.0255662	0.144594	SAOUHSC_02648	L-lactate permease	Cytoplasmic Membrane
	Q2FWW7	0.00389722	0.136536	SAOUHSC_02154	ABC transporter, ATP-binding protein, putative	Cytoplasmic Membrane
	Q2FVM2	0.000227248	0.123753	SAOUHSC_02680	Nitrate reductase, beta subunit	Cytoplasmic Membrane
	Q2G2T7	0.000252757	0.110825	SAOUHSC_00713	Glyco_trans_2-like domain-containing protein	Cytoplasmic Membrane
	Q2G184	0.000184036	0.105126	essC	Type VII secretion system protein EssC	Cytoplasmic Membrane
	Q2FVM1	0.00182726	0.10067	SAOUHSC_02681	Nitrate reductase	Cytoplasmic Membrane
	Q2FWW1	0.00228707	0.0947035	SAOUHSC_02161	MHC class II analog protein	Cytoplasmic Membrane
	Q2FYJ2	7.43906e-05	0.0911955	ald1	Alanine dehydrogenase 1	Cytoplasmic
	Q2FVT6	1.54211e-05	0.0723305	hutI	Imidazolonepropionase	Cytoplasmic
